# Supplementary material for: Nitric Oxide as a Downstream Signaling Molecule in Brassinosteroid-Mediated Virus Susceptibility to Maize Chlorotic Mottle Virus in Maize
Source: Viruses. 2019 Apr 22;11(4):368. doi: 10.3390/v11040368 (PMC6521138; doi:10.3390/v11040368)
Supplement: Supplementary file 1 [file viruses-11-00368-s001.zip]

Archive with 5 entries (4 files):
- Supplementary Files/
- Supplementary Files/Supplementary File 1 Supplementary explanation of some experimental results 1.docx
- Supplementary Files/Supplementary File 2 Differential expression genes between mock-inoculated and MCMV-inoculated maize plants.xls
- Supplementary Files/Supplementary File 3 GO categories of enriched transcripts in maize leaves in response to MCMV infection determined using GO seq.xlsx
- Supplementary Files/Supplementary File 4 KEGG analysis of differential gene expression in MCMV-infected maize.txt.xlsx
