# Supplementary material for: Nitric Oxide as a Downstream Signaling Molecule in Brassinosteroid-Mediated Virus Susceptibility to Maize Chlorotic Mottle Virus in Maize
Source: Viruses. 2019 Apr 22;11(4):368. doi: 10.3390/v11040368 (PMC6521138; doi:10.3390/v11040368)
Supplement: Supplementary file 1 [file viruses-11-00368-s001.zip › Supplementary Files/Supplementary File 2 Differential expression genes between mock-inoculated and MCMV-inoculated maize plants.xls]

Gene_id	readcount_CK	readcount_MCMV	log2FoldChange	pval	padj	significant
GRMZM5G800096	40.32678567	18.96978032	1.088	0.40734	1	FALSE
GRMZM5G800101	5.058854272	0.311994998	4.0192	0.23059	1	FALSE
GRMZM5G800457	0	0	NA	NA	NA	NA
GRMZM5G800780	0	0.272682837	#NAME?	1	1	FALSE
GRMZM5G800980	1.8899736	1.451644413	0.38068	0.98211	1	FALSE
GRMZM5G801074	0	0	NA	NA	NA	NA
GRMZM5G801746	0	0	NA	NA	NA	NA
GRMZM5G801958	6.818010142	4.828374707	0.49781	0.87279	1	FALSE
GRMZM5G804358	3.588750956	3.510972799	0.031611	1	1	FALSE
GRMZM5G804671	0	0	NA	NA	NA	NA
GRMZM5G804708	7.157091046	2.160958845	1.7277	0.42547	1	FALSE
GRMZM5G804776	0.419870284	0	Inf	0.98499	1	FALSE
GRMZM5G805421	0	0.272682837	#NAME?	1	1	FALSE
GRMZM5G805940	0	0	NA	NA	NA	NA
GRMZM5G806435	0	0	NA	NA	NA	NA
GRMZM5G806488	37.77545663	10.04987102	1.9103	0.037049	0.81792	FALSE
GRMZM5G807592	4.217999059	6.32982572	-0.58561	0.76694	1	FALSE
GRMZM5G808402	1.098032093	0.28898886	1.9258	0.87055	1	FALSE
GRMZM5G808939	0.791941507	0.311994998	1.3439	0.96484	1	FALSE
GRMZM5G809869	1.536083953	1.123343393	0.45146	0.99808	1	FALSE
GRMZM5G810298	36.23594205	5.369542554	2.7546	0.1088	1	FALSE
GRMZM5G811749	6.770211081	2.020016225	1.7448	0.46234	1	FALSE
GRMZM5G813608	0.419870284	0.600983857	-0.51738	1	1	FALSE
GRMZM5G813949	0	0	NA	NA	NA	NA
GRMZM5G814594	0	0	NA	NA	NA	NA
GRMZM5G815453	44.20127414	2.355017361	4.2303	0.24966	1	FALSE
GRMZM5G815553	14.69543103	12.0372752	0.28786	0.85133	1	FALSE
GRMZM5G815606	0	0	NA	NA	NA	NA
GRMZM5G816274	0	0	NA	NA	NA	NA
GRMZM5G816453	0	0	NA	NA	NA	NA
GRMZM5G816772	0	0.311994998	#NAME?	1	1	FALSE
GRMZM5G817985	0	0	NA	NA	NA	NA
GRMZM5G818111	1.8899736	0.857360671	1.1404	0.85748	1	FALSE
GRMZM5G819109	0	0	NA	NA	NA	NA
GRMZM5G819258	0	0	NA	NA	NA	NA
GRMZM5G821527	0.339080904	0	Inf	0.98498	1	FALSE
GRMZM5G821687	0	0	NA	NA	NA	NA
GRMZM5G822170	0	0	NA	NA	NA	NA
GRMZM5G822401	0	0	NA	NA	NA	NA
GRMZM5G822734	0	0	NA	NA	NA	NA
GRMZM5G824660	0	0	NA	NA	NA	NA
GRMZM5G825253	0.711152128	0	Inf	0.87629	1	FALSE
GRMZM5G826322	0	0	NA	NA	NA	NA
GRMZM5G826672	0	0	NA	NA	NA	NA
GRMZM5G827309	0.339080904	0.311994998	0.12011	1	1	FALSE
GRMZM5G827951	0	0	NA	NA	NA	NA
GRMZM5G828883	0	0	NA	NA	NA	NA
GRMZM5G830210	0	0	NA	NA	NA	NA
GRMZM5G831399	0	0.28898886	#NAME?	1	1	FALSE
GRMZM5G831540	1.631682074	1.675409182	-0.038154	1	1	FALSE
GRMZM5G833299	0	0	NA	NA	NA	NA
GRMZM5G834128	3.231488475	1.451644413	1.1545	0.72694	1	FALSE
GRMZM5G834207	0	0	NA	NA	NA	NA
GRMZM5G834282	1.389313936	1.10703737	0.32767	0.99417	1	FALSE
GRMZM5G834298	0	0.577977719	#NAME?	0.94244	1	FALSE
GRMZM5G834666	1.76138516	1.980704064	-0.1693	1	1	FALSE
GRMZM5G834908	0	0	NA	NA	NA	NA
GRMZM5G834995	0	0	NA	NA	NA	NA
GRMZM5G835775	0	0.311994998	#NAME?	1	1	FALSE
GRMZM5G836544	0	0	NA	NA	NA	NA
GRMZM5G836994	7.625875036	6.083054813	0.32611	0.88645	1	FALSE
GRMZM5G837015	0	0.311994998	#NAME?	1	1	FALSE
GRMZM5G838396	0	0.545365674	#NAME?	0.94648	1	FALSE
GRMZM5G838554	0	0.28898886	#NAME?	1	1	FALSE
GRMZM5G838963	0.419870284	0	Inf	0.98499	1	FALSE
GRMZM5G839924	0	0.28898886	#NAME?	1	1	FALSE
GRMZM5G841635	0	0.28898886	#NAME?	1	1	FALSE
GRMZM5G842963	0	0	NA	NA	NA	NA
GRMZM5G844030	0.339080904	1.146349531	-1.7573	0.90048	1	FALSE
GRMZM5G844074	0	0	NA	NA	NA	NA
GRMZM5G844331	0	0	NA	NA	NA	NA
GRMZM5G844605	0	0	NA	NA	NA	NA
GRMZM5G844628	0.678161809	0.311994998	1.1201	0.96443	1	FALSE
GRMZM5G844657	0	0	NA	NA	NA	NA
GRMZM5G845024	1.856983281	3.198977801	-0.78465	0.83889	1	FALSE
GRMZM5G845230	0	0	NA	NA	NA	NA
GRMZM5G845244	0	0.272682837	#NAME?	1	1	FALSE
GRMZM5G845496	0	0	NA	NA	NA	NA
GRMZM5G845792	0	0	NA	NA	NA	NA
GRMZM5G846068	0	0	NA	NA	NA	NA
GRMZM5G846968	0	0	NA	NA	NA	NA
GRMZM5G847102	0	0	NA	NA	NA	NA
GRMZM5G848448	0	0	NA	NA	NA	NA
GRMZM5G849018	0	0	NA	NA	NA	NA
GRMZM5G849223	0	0.272682837	#NAME?	1	1	FALSE
GRMZM5G850100	0	0	NA	NA	NA	NA
GRMZM5G851130	0	0.834354533	#NAME?	0.86657	1	FALSE
GRMZM5G851708	0	0	NA	NA	NA	NA
GRMZM5G851769	1.80918422	0	Inf	0.56839	1	FALSE
GRMZM5G851921	0	0	NA	NA	NA	NA
GRMZM5G852144	0	0	NA	NA	NA	NA
GRMZM5G853305	0.339080904	0	Inf	0.98498	1	FALSE
GRMZM5G853409	0	0	NA	NA	NA	NA
GRMZM5G853723	7.945659718	0	Inf	0.045673	0.87835	FALSE
GRMZM5G854065	0.339080904	0	Inf	0.98498	1	FALSE
GRMZM5G855343	0	0.545365674	#NAME?	0.94648	1	FALSE
GRMZM5G856027	0.372071223	0	Inf	0.98498	1	FALSE
GRMZM5G856189	0	0	NA	NA	NA	NA
GRMZM5G856777	8.288113457	5.688237667	0.54306	0.78425	1	FALSE
GRMZM5G856972	0	0	NA	NA	NA	NA
GRMZM5G857320	0	0	NA	NA	NA	NA
GRMZM5G858045	0	0	NA	NA	NA	NA
GRMZM5G858556	4.797189913	5.5770013	-0.2173	0.96299	1	FALSE
GRMZM5G859187	0	0	NA	NA	NA	NA
GRMZM5G859440	0	0	NA	NA	NA	NA
GRMZM5G860062	0	0	NA	NA	NA	NA
GRMZM5G861212	0.339080904	0	Inf	0.98498	1	FALSE
GRMZM5G861353	0	0	NA	NA	NA	NA
GRMZM5G861791	0.791941507	0.857360671	-0.11451	1	1	FALSE
GRMZM5G862955	28.80129215	45.69204974	-0.66581	0.43555	1	FALSE
GRMZM5G863003	0	0	NA	NA	NA	NA
GRMZM5G864407	6.478929237	2.979007356	1.1209	0.63582	1	FALSE
GRMZM5G865196	0	0	NA	NA	NA	NA
GRMZM5G866064	0	0	NA	NA	NA	NA
GRMZM5G866223	5.153337749	1.559974988	1.724	0.51696	1	FALSE
GRMZM5G866761	0.339080904	0	Inf	0.98498	1	FALSE
GRMZM5G866979	0	0	NA	NA	NA	NA
GRMZM5G866990	0.744142446	0	Inf	0.87278	1	FALSE
GRMZM5G867512	3.426057553	3.081041319	0.15313	1	1	FALSE
GRMZM5G870438	0	0	NA	NA	NA	NA
GRMZM5G871099	0	0	NA	NA	NA	NA
GRMZM5G871174	0	0	NA	NA	NA	NA
GRMZM5G872234	0	0	NA	NA	NA	NA
GRMZM5G872747	0	0	NA	NA	NA	NA
GRMZM5G872899	0	0	NA	NA	NA	NA
GRMZM5G873916	0	0	NA	NA	NA	NA
GRMZM5G874394	0	0	NA	NA	NA	NA
GRMZM5G874448	11.82457787	2.870676781	2.0423	0.23893	1	FALSE
GRMZM5G874740	0	0	NA	NA	NA	NA
GRMZM5G875046	0	0	NA	NA	NA	NA
GRMZM5G875287	5.201136809	6.096455044	-0.22914	0.88879	1	FALSE
GRMZM5G875789	0	0	NA	NA	NA	NA
GRMZM5G876106	7.831851121	1.779945433	2.1375	0.40989	1	FALSE
GRMZM5G876913	0.339080904	1.123343393	-1.7281	0.90231	1	FALSE
GRMZM5G877040	0	0.311994998	#NAME?	1	1	FALSE
GRMZM5G877173	0.419870284	0	Inf	0.98499	1	FALSE
GRMZM5G877454	0	0	NA	NA	NA	NA
GRMZM5G878344	0	0	NA	NA	NA	NA
GRMZM5G879235	0	0	NA	NA	NA	NA
GRMZM5G881135	32.69370165	34.62756915	-0.082908	1	1	FALSE
GRMZM5G881661	0	0	NA	NA	NA	NA
GRMZM5G882520	0	0	NA	NA	NA	NA
GRMZM5G883882	0	0	NA	NA	NA	NA
GRMZM5G884538	5.220433031	7.580711502	-0.53816	0.7841	1	FALSE
GRMZM5G884707	0.339080904	0	Inf	0.98498	1	FALSE
GRMZM5G884912	3.312277855	4.46996393	-0.43244	0.90964	1	FALSE
GRMZM5G884960	0	0	NA	NA	NA	NA
GRMZM5G885905	0	0	NA	NA	NA	NA
GRMZM5G887290	0	0.272682837	#NAME?	1	1	FALSE
GRMZM5G887911	1.017242713	0	Inf	0.77265	1	FALSE
GRMZM5G889036	126.7425036	29.57728878	2.0993	0.16179	1	FALSE
GRMZM5G889299	0	0	NA	NA	NA	NA
GRMZM5G889790	0	0	NA	NA	NA	NA
GRMZM5G889905	2.133456383	0	Inf	0.49167	1	FALSE
GRMZM5G890451	0.372071223	2.075634408	-2.4799	0.70505	1	FALSE
GRMZM5G890747	0	0	NA	NA	NA	NA
GRMZM5G891801	0	0	NA	NA	NA	NA
GRMZM5G892247	0.339080904	0.28898886	0.23062	1	1	FALSE
GRMZM5G892769	0	1.10703737	#NAME?	0.7889	1	FALSE
GRMZM5G892983	0	0	NA	NA	NA	NA
GRMZM5G893089	0	0	NA	NA	NA	NA
GRMZM5G894376	0	0	NA	NA	NA	NA
GRMZM5G894515	0	0	NA	NA	NA	NA
GRMZM5G897615	0	0	NA	NA	NA	NA
GRMZM5G897626	0	0	NA	NA	NA	NA
GRMZM5G897755	0.419870284	0	Inf	0.98499	1	FALSE
GRMZM5G898442	1.356323618	0	Inf	0.67255	1	FALSE
GRMZM5G898466	0.711152128	0	Inf	0.87629	1	FALSE
GRMZM5G898647	2.778627873	0	Inf	0.36678	1	FALSE
GRMZM5G898772	0	0	NA	NA	NA	NA
GRMZM5G899366	0	0	NA	NA	NA	NA
GRMZM5G899452	0	0	NA	NA	NA	NA
GRMZM5G899836	0	0	NA	NA	NA	NA
GRMZM5G899892	0	0	NA	NA	NA	NA
Novel00001	0	44.71998526	#NAME?	0.10201	1	FALSE
Novel00002	3.795870586	2.299399177	0.72317	0.77694	1	FALSE
Novel00003	88.09616824	63.1074262	0.48127	0.72089	1	FALSE
Novel00004	14.17638703	22.06123429	-0.63802	0.55707	1	FALSE
Novel00005	5.072548369	7.320540365	-0.52924	0.76384	1	FALSE
Novel00006	7.028502606	18.16424351	-1.3698	0.23859	1	FALSE
Novel00007	5.201136809	8.553506368	-0.71769	0.62822	1	FALSE
Novel00008	52.7358088	20.71662868	1.348	0.32065	1	FALSE
Novel00009	0	7.991431167	#NAME?	0.055981	0.94315	FALSE
Novel00010	18.52523272	14.45219036	0.3582	0.89917	1	FALSE
Novel00011	20.07612542	19.74440063	0.024037	0.96276	1	FALSE
Novel00012	75.86263487	48.0396415	0.65916	0.29981	1	FALSE
Novel00013	1.842174539	12.03057509	-2.7072	0.13374	1	FALSE
Novel00014	26.80565973	0	Inf	0.001974	0.17914	FALSE
Novel00015	20.08773519	0	Inf	0.0019758	0.17914	FALSE
Novel00016	0.758951188	0.850660556	-0.16458	1	1	FALSE
Novel00017	0	10.63463064	#NAME?	0.20141	1	FALSE
Novel00018	125.4262621	139.4685427	-0.1531	0.87173	1	FALSE
Novel00019	199.1532554	314.9501815	-0.66124	0.18787	1	FALSE
Novel00020	0	0	NA	NA	NA	NA
Novel00021	1060.770389	1133.775134	-0.096022	0.87247	1	FALSE
Novel00022	1.470103316	4.841774938	-1.7196	0.54254	1	FALSE
Novel00023	114.0850464	81.40494705	0.48692	0.71861	1	FALSE
Novel00024	0	35.17608596	#NAME?	0.11452	1	FALSE
Novel00025	196.1652345	189.5630751	0.049391	0.97177	1	FALSE
Novel00026	15.70683996	43.51575493	-1.4701	0.091034	1	FALSE
Novel00027	39.82123301	31.43730872	0.34106	0.70609	1	FALSE
Novel00028	14.74771757	11.15779692	0.40244	0.75278	1	FALSE
Novel00029	167.1715757	67.70291447	1.304	0.42513	1	FALSE
Novel00030	109.2229327	118.7071164	-0.12013	0.95063	1	FALSE
Novel00031	1.116213669	1.444944298	-0.3724	1	1	FALSE
Novel00032	95.63715719	125.7664294	-0.3951	0.5091	1	FALSE
Novel00033	507.2141748	248.8560218	1.0273	0.27283	1	FALSE
Novel00034	74.368574	65.63753046	0.18017	0.80905	1	FALSE
Novel00035	0	0.272682837	#NAME?	1	1	FALSE
Novel00036	353.1941587	99.7575198	1.824	0.029372	0.73949	FALSE
Novel00037	55.51749115	62.54389102	-0.17193	0.95086	1	FALSE
Novel00038	71.37367814	38.21490933	0.90126	0.54526	1	FALSE
Novel00039	15.72613619	7.5589974	1.0569	0.39263	1	FALSE
Novel00040	27.55634508	22.91286516	0.26623	0.82996	1	FALSE
Novel00041	11.28060663	19.32471849	-0.7766	0.48297	1	FALSE
Novel00042	36.42247695	63.46833953	-0.80121	0.29121	1	FALSE
Novel00043	194.0268715	143.3460823	0.43675	0.43869	1	FALSE
Novel00044	24.07462816	14.58925687	0.72261	0.49153	1	FALSE
Novel00045	18.90891371	23.28015173	-0.30003	0.87651	1	FALSE
Novel00046	16.27588341	0	Inf	0.13907	1	FALSE
Novel00047	263.9748142	280.885668	-0.089583	0.84144	1	FALSE
Novel00048	19.4014814	23.09973828	-0.25171	0.90691	1	FALSE
Novel00049	41.72375716	39.16340576	0.091363	0.98763	1	FALSE
Novel00050	21.08327853	12.68289778	0.73321	0.73529	1	FALSE
Novel00051	12.61763403	8.76766523	0.52518	0.74396	1	FALSE
Novel00052	6.168322272	6.034136745	0.031731	1	1	FALSE
Novel00053	1433.5574	784.1933375	0.87032	0.066627	0.99156	FALSE
Novel00054	0.419870284	0.28898886	0.53893	1	1	FALSE
Novel00055	1.503093634	198.7932684	-7.0472	0.00086289	0.10587	FALSE
Novel00056	667.3679726	258.4843318	1.3684	0.0052845	0.30476	FALSE
Novel00057	15.95727117	17.82633658	-0.1598	0.88393	1	FALSE
Novel00058	3.908535639	3.510972799	0.15476	1	1	FALSE
Novel00059	128.0507093	54.13948299	1.242	0.13364	1	FALSE
Novel00060	96.18822182	38.17131756	1.3334	0.043327	0.8578	FALSE
Novel00061	7.545085656	8.036958416	-0.091112	0.97053	1	FALSE
Novel00062	204.3353424	6.35775491	5.0063	0.014794	0.52699	FALSE
Novel00063	3.35896227	10.05568261	-1.5819	0.325	1	FALSE
Novel00064	849.8616372	444.2967771	0.9357	0.061432	0.97113	FALSE
Novel00065	61.02649927	130.1097447	-1.0922	0.056201	0.94381	FALSE
Novel00066	288.0630518	468.6098759	-0.702	0.54856	1	FALSE
Novel00067	29.37265159	48.35874038	-0.7193	0.42211	1	FALSE
Novel00068	167.6623617	89.85625047	0.89987	0.13187	1	FALSE
Novel00069	3.957449345	6.471171844	-0.70946	0.74596	1	FALSE
Novel00070	5.733643247	12.74699314	-1.1526	0.45333	1	FALSE
Novel00071	241.9527944	6.624626164	5.1907	0.0017832	0.16746	FALSE
Novel00072	43.07576716	46.31232694	-0.10452	0.87435	1	FALSE
Novel00073	453.7027675	273.0685164	0.73248	0.13325	1	FALSE
Novel00074	43.19652418	2.667012358	4.0176	0.060371	0.96458	FALSE
Novel00075	0	6.077646734	#NAME?	0.17284	1	FALSE
Novel00076	129.2366094	103.5318804	0.31994	0.65625	1	FALSE
Novel00077	32.531211	63.63777815	-0.96806	0.31732	1	FALSE
Novel00078	18.61499706	11.66045962	0.67484	0.68481	1	FALSE
Novel00079	3.327086597	3.071435412	0.11535	1	1	FALSE
Novel00080	8.100290049	0.272682837	4.8927	0.085198	1	FALSE
Novel00081	21.1662683	13.96405662	0.60005	0.59597	1	FALSE
Novel00082	62.32470256	49.13198687	0.34314	0.65442	1	FALSE
Novel00083	17.71848247	30.47759236	-0.78249	0.36837	1	FALSE
Novel00084	226.797093	247.6395148	-0.12684	0.86718	1	FALSE
Novel00085	47.99718778	202.6381177	-2.0779	0.20049	1	FALSE
Novel00086	877.3860013	146.3767494	2.5835	0.00031427	0.052312	FALSE
Novel00087	27.57936186	34.48598309	-0.32242	0.86396	1	FALSE
Novel00088	66.06151204	107.8342702	-0.70693	0.39832	1	FALSE
Novel00089	78.11344655	134.4544234	-0.78347	0.17649	1	FALSE
Novel00090	12.59610851	148.6400694	-3.5608	0.0012207	0.12992	FALSE
Novel00091	49.91533171	58.73319962	-0.23469	0.69362	1	FALSE
Novel00092	12.71997782	98.9257385	-2.9592	5.02E-05	0.015754	TRUE
Novel00093	533.9199942	532.9836817	0.0025322	0.9219	1	FALSE
Novel00094	10.80619162	25.11765572	-1.2168	0.24457	1	FALSE
Novel00095	20.09184605	0	Inf	0.13337	1	FALSE
Novel00096	13.02718305	6.069654582	1.1018	0.43343	1	FALSE
Novel00097	2603.836002	4447.365784	-0.77231	0.25111	1	FALSE
Novel00098	27.63261808	15.6390623	0.82122	0.39135	1	FALSE
Novel00099	2005.072699	1534.464281	0.38592	0.38938	1	FALSE
Novel00100	26.39550243	32.47331015	-0.29896	0.90326	1	FALSE
Novel00101	4.731209275	2.542375761	0.89603	0.72634	1	FALSE
Novel00102	3.765138457	3.42274257	0.13755	1	1	FALSE
Novel00103	2.648924788	5.826677999	-1.1373	0.62218	1	FALSE
Novel00104	14.5107777	38.25308735	-1.3985	0.39981	1	FALSE
Novel00105	295.7972919	321.2730726	-0.11919	0.90785	1	FALSE
Novel00106	146.9311202	29.80218201	2.3017	0.0042001	0.26772	FALSE
Novel00107	339.2494146	267.238693	0.34422	0.56998	1	FALSE
Novel00108	169.9187466	251.087521	-0.56335	0.40234	1	FALSE
Novel00109	57.29634876	49.95601027	0.19778	0.77731	1	FALSE
Novel00110	461.5807815	551.6104579	-0.25707	0.57746	1	FALSE
Novel00111	16.98125956	11.88494961	0.51481	0.64767	1	FALSE
Novel00112	219.0042535	183.0721241	0.25855	0.60425	1	FALSE
Novel00113	683.357381	675.5645804	0.016547	0.97175	1	FALSE
Novel00114	386.2965857	394.3063057	-0.029608	0.93545	1	FALSE
Novel00115	72.51991481	8.282840791	3.1302	0.046438	0.88353	FALSE
Novel00116	92.55695511	254.7779312	-1.4608	0.0056698	0.31533	FALSE
Novel00117	24.32277228	22.03830994	0.14229	0.88495	1	FALSE
Novel00118	177.4070298	87.89217956	1.0133	0.23916	1	FALSE
Novel00119	0	0	NA	NA	NA	NA
Novel00120	15.50666876	9.390766693	0.72357	0.58603	1	FALSE
Novel00121	178.1741303	185.3042773	-0.056608	0.88976	1	FALSE
Novel00122	72.50144331	124.1205684	-0.77566	0.18265	1	FALSE
Novel00123	21.24705768	25.37734183	-0.25628	0.77982	1	FALSE
Novel00124	88.58710017	54.45761593	0.70196	0.26226	1	FALSE
Novel00125	34.48953949	140.8729685	-2.0302	0.24918	1	FALSE
Novel00126	294.0018439	57.47714622	2.3548	2.61E-05	0.0099805	TRUE
Novel00127	604.9479623	621.2186758	-0.03829	0.95109	1	FALSE
Novel00128	11.90422371	28.43529523	-1.2562	0.2142	1	FALSE
Novel00129	1.470103316	5.730859123	-1.9628	0.44899	1	FALSE
Novel00130	14.82401947	25.35917696	-0.77457	0.57619	1	FALSE
Novel00131	14.55537779	7.318038077	0.99202	0.42806	1	FALSE
Novel00132	927.9902378	342.611671	1.4375	0.0036148	0.24894	FALSE
Novel00133	10.27365628	6.039948329	0.76634	0.58468	1	FALSE
Novel00134	10.36682235	0	Inf	0.080702	1	FALSE
Novel00135	26.54376371	27.74915024	-0.064071	0.99495	1	FALSE
Novel00136	18.53215225	23.85885957	-0.36449	0.71092	1	FALSE
Novel00137	6.914722908	11.16820984	-0.69165	0.5993	1	FALSE
Novel00138	25.78015118	12.45461346	1.0496	0.3244	1	FALSE
Novel00139	287.1349779	0	Inf	7.10E-26	2.49E-21	TRUE
Novel00140	259.6085093	150.4200086	0.78734	0.55422	1	FALSE
Novel00141	94.50031574	45.95367596	1.0401	0.54718	1	FALSE
Novel00142	101.0074147	254.212547	-1.3316	0.016833	0.56306	FALSE
Novel00143	113.020627	225.5685825	-0.99698	0.068426	0.99929	FALSE
Novel00144	30.2122183	31.23784212	-0.048163	0.94143	1	FALSE
Novel00145	7.128588207	6.624626164	0.10578	0.98822	1	FALSE
Novel00146	214.9159286	236.2204075	-0.13636	0.80453	1	FALSE
Novel00147	28.92070287	27.05573833	0.096168	0.86891	1	FALSE
Novel00148	13.34693883	11.63866373	0.19758	0.79823	1	FALSE
Novel00149	280.4466841	634.7002583	-1.1783	0.064981	0.98535	FALSE
Novel00150	53.39570233	33.57114538	0.6695	0.35343	1	FALSE
Novel00151	33.1931017	79.01529575	-1.2512	0.17697	1	FALSE
Novel00152	209.2762345	426.2518357	-1.0263	0.45564	1	FALSE
Novel00153	14.25494712	6.898197532	1.0472	0.48511	1	FALSE
Novel00154	11.39550097	12.12929975	-0.090032	1	1	FALSE
Novel00155	1011.477664	0.600983857	10.717	4.74E-05	0.015279	TRUE
Novel00156	202.5149103	203.6429589	-0.0080138	0.99007	1	FALSE
Novel00157	45.40584805	21.15535906	1.1019	0.18037	1	FALSE
Novel00158	27.15468527	2.551981668	3.4115	0.039248	0.83505	FALSE
Novel00159	25.85085096	65.24892814	-1.3357	0.05609	0.94381	FALSE
Novel00160	2.133456383	10.36695238	-2.2807	0.22963	1	FALSE
Novel00161	37.6379804	0	Inf	0.093063	1	FALSE
Novel00162	0.372071223	0	Inf	0.98498	1	FALSE
Novel00163	50.35503348	66.72761732	-0.40615	0.87904	1	FALSE
Novel00164	12.38649904	17.51046547	-0.49945	0.76786	1	FALSE
Novel00165	73.23540946	127.20734	-0.79657	0.22469	1	FALSE
Novel00166	10.91656958	0	Inf	0.11821	1	FALSE
Novel00167	7.936453101	7.182988564	0.14391	0.90343	1	FALSE
Novel00168	21.92879508	15.74230652	0.47818	0.65268	1	FALSE
Novel00169	23.53405864	13.75288508	0.77502	0.5124	1	FALSE
Novel00170	13.40280096	15.49771618	-0.20952	0.93603	1	FALSE
Novel00171	115.8980809	128.1012701	-0.14443	0.79321	1	FALSE
Novel00172	55.13667663	47.28294123	0.22169	0.76126	1	FALSE
Novel00173	10.49675709	18.79154254	-0.84014	0.55739	1	FALSE
Novel00174	28.16063704	15.68128025	0.84464	0.36605	1	FALSE
Novel00175	0	0	NA	NA	NA	NA
Novel00176	5.458313689	13.10661417	-1.2638	0.37066	1	FALSE
Novel00177	68.89239709	13.29348754	2.3736	0.21989	1	FALSE
Novel00178	8.397405676	26.32825902	-1.6486	0.2242	1	FALSE
Novel00179	15.05266462	14.93225016	0.011587	0.97293	1	FALSE
Novel00180	144.6982001	197.3417976	-0.44765	0.35829	1	FALSE
Novel00181	0.791941507	0.623989995	0.34387	1	1	FALSE
Novel00182	57.81947472	75.30792467	-0.38125	0.76055	1	FALSE
Novel00183	21.56329567	4.334832893	2.3145	0.13746	1	FALSE
Novel00184	46.20107569	32.19288078	0.52118	0.73667	1	FALSE
Novel00185	55.31884011	91.18164531	-0.72097	0.26622	1	FALSE
Novel00186	0	0	NA	NA	NA	NA
Novel00187	18.82009016	38.37441491	-1.0279	0.20934	1	FALSE
Novel00188	13.42549892	10.47439442	0.35811	0.7844	1	FALSE
Novel00189	50.76369952	8.043255027	2.6579	0.093398	1	FALSE
Novel00190	49.41672748	33.31186278	0.56896	0.47034	1	FALSE
Novel00191	8.701035313	63.17951423	-2.8602	0.21051	1	FALSE
Novel00192	72.70052877	75.64243615	-0.05723	0.93278	1	FALSE
Novel00193	172.5791499	265.8138523	-0.62316	0.52715	1	FALSE
Novel00194	0	3.178877455	#NAME?	0.36234	1	FALSE
Novel00195	73.76205321	146.8236361	-0.99313	0.30676	1	FALSE
Novel00196	145.4328465	133.67367	0.12164	0.82074	1	FALSE
Novel00197	73.35997374	64.9360495	0.17597	0.89089	1	FALSE
Novel00198	48.36760909	95.61536129	-0.9832	0.15958	1	FALSE
Novel00199	0	0	NA	NA	NA	NA
Novel00200	5.425294471	9.904730574	-0.86842	0.68431	1	FALSE
Novel00201	74.94462367	74.36717556	0.011159	0.94491	1	FALSE
Novel00202	116.982172	136.4494934	-0.22208	0.84747	1	FALSE
Novel00203	36.46147491	0.866966579	5.3943	0.015565	0.54071	FALSE
Novel00204	9.381629171	17.19847048	-0.87437	0.56335	1	FALSE
Novel00205	2430.680955	2858.171304	-0.23373	0.89096	1	FALSE
Novel00206	36.00861431	41.81152776	-0.21556	0.93283	1	FALSE
Novel00207	44.74941451	82.53797272	-0.88319	0.18933	1	FALSE
Novel00208	259.9181472	190.7904649	0.44607	0.75913	1	FALSE
Novel00209	181.8718542	123.5607506	0.5577	0.68917	1	FALSE
Novel00210	116.4582928	0	Inf	0.056766	0.94401	FALSE
Novel00211	6.837306363	6.795678541	0.0088105	1	1	FALSE
Novel00212	4.780122981	14.41101935	-1.5921	0.41199	1	FALSE
Novel00213	8.397405676	8.180485108	0.037757	0.94443	1	FALSE
Novel00214	12.2967058	10.59434816	0.21498	0.80862	1	FALSE
Novel00215	29.88917684	3.848879726	2.9571	0.27485	1	FALSE
Novel00216	98.16558551	85.59851045	0.19763	0.76251	1	FALSE
Novel00217	16.15632773	25.77046344	-0.67362	0.50909	1	FALSE
Novel00218	163.3363874	183.4427203	-0.16748	0.67419	1	FALSE
Novel00219	81.65037428	51.50767139	0.66467	0.62891	1	FALSE
Novel00220	2.571508243	2.93299508	-0.18976	1	1	FALSE
Novel00221	5.304595245	7.472380928	-0.49433	0.78458	1	FALSE
Novel00222	148.132263	204.1901886	-0.46303	0.36449	1	FALSE
Novel00223	51.96911336	101.2708285	-0.96249	0.11599	1	FALSE
Novel00224	0	0	NA	NA	NA	NA
Novel00225	150.238505	150.6602386	-0.0040441	0.97251	1	FALSE
Novel00226	0	24.26877249	#NAME?	0.13677	1	FALSE
Novel00227	16.47928249	8.998533619	0.87289	0.68517	1	FALSE
Novel00228	7.870472464	2.454145532	1.6812	0.39922	1	FALSE
Novel00229	45.76586093	215.1054931	-2.2327	0.018923	0.59286	FALSE
Novel00230	12.07031885	32.7318678	-1.4392	0.10531	1	FALSE
Novel00231	0	0	NA	NA	NA	NA
Novel00232	30.70144205	10.49740056	1.5483	0.1246	1	FALSE
Novel00233	26.10922964	7.75378114	1.7516	0.49804	1	FALSE
Novel00234	452.9616188	421.6703066	0.10327	0.93347	1	FALSE
Novel00235	2.939091987	18.70234225	-2.6698	0.26064	1	FALSE
Novel00236	26.5186915	13.23553038	1.0026	0.40956	1	FALSE
Novel00237	119.0888921	12.71550982	3.2274	0.024864	0.68706	FALSE
Novel00238	89.60841069	6.64674377	3.7529	0.017331	0.57091	FALSE
Novel00239	33.81443169	26.74455034	0.33839	0.68836	1	FALSE
Novel00240	586.8712192	172.395901	1.7673	0.034134	0.79499	FALSE
Novel00241	0	4.362925391	#NAME?	0.30094	1	FALSE
Novel00242	10.02908775	25.29088866	-1.3344	0.34732	1	FALSE
Novel00243	4.198702838	8.143675235	-0.95574	0.55101	1	FALSE
Novel00244	5650.274545	672.0803312	3.0716	0.00024486	0.043536	TRUE
Novel00245	18.07025889	37.3208972	-1.0464	0.48555	1	FALSE
Novel00246	0	0	NA	NA	NA	NA
Novel00247	7.489223522	13.33328473	-0.83214	0.60614	1	FALSE
Novel00248	8.158410372	0.28898886	4.8192	0.10793	1	FALSE
Novel00249	1.517902377	0	Inf	0.65151	1	FALSE
Novel00250	13.24236575	15.64196809	-0.24026	0.85221	1	FALSE
Novel00251	461.1192647	343.6042421	0.42439	0.3779	1	FALSE
Novel00252	779.3545058	611.0307684	0.35103	0.44298	1	FALSE
Novel00253	6.325210792	21.23139931	-1.747	0.24849	1	FALSE
Novel00254	8.929912113	2.230380763	2.0014	0.32612	1	FALSE
Novel00255	499.3718872	529.8759008	-0.08554	0.89024	1	FALSE
Novel00256	3.48978	4.403851307	-0.33563	0.9675	1	FALSE
Novel00257	9.657016527	12.65714915	-0.3903	0.74928	1	FALSE
Novel00258	21.25286256	22.06123429	-0.053856	1	1	FALSE
Novel00259	4.715285888	9.246918282	-0.97163	0.52147	1	FALSE
Novel00260	0	0	NA	NA	NA	NA
Novel00261	59.86034441	39.04579048	0.61643	0.62938	1	FALSE
Novel00262	237.9108953	267.4848065	-0.16904	0.82829	1	FALSE
Novel00263	877.7341289	616.2036185	0.51038	0.75484	1	FALSE
Novel00264	31.82105746	43.93801572	-0.46549	0.70722	1	FALSE
Novel00265	13.02249281	98.78778731	-2.9233	0.22965	1	FALSE
Novel00266	189.1398883	51.26437334	1.8834	0.0091291	0.40586	FALSE
Novel00267	35.28716982	57.13342745	-0.69519	0.34047	1	FALSE
Novel00268	32.30931153	76.51199117	-1.2437	0.31547	1	FALSE
Novel00269	530.0143243	527.1700555	0.0077629	0.97987	1	FALSE
Novel00270	2.604498562	2.999511206	-0.20372	0.96908	1	FALSE
Novel00271	4.464854677	5.726339575	-0.359	0.88826	1	FALSE
Novel00272	26.10794114	5.27461221	2.3074	0.074477	1	FALSE
Novel00273	1233.234241	1415.297606	-0.19866	0.6595	1	FALSE
Novel00274	2495.277673	3306.613451	-0.40615	0.36267	1	FALSE
Novel00275	62.83207899	30.37386312	1.0487	0.15126	1	FALSE
Novel00276	79.91474156	69.76175862	0.19603	0.7333	1	FALSE
Novel00277	93.07051304	41.84591739	1.1532	0.13892	1	FALSE
Novel00278	2.439546968	3.156759849	-0.37183	0.96925	1	FALSE
Novel00279	0.339080904	0.623989995	-0.87989	1	1	FALSE
Novel00280	102.3005659	57.1817836	0.83919	0.27376	1	FALSE
Novel00281	13.9203537	3.935496199	1.8226	0.271	1	FALSE
Novel00282	2.115274806	1.442038506	0.55274	0.91048	1	FALSE
Novel00283	78.97705751	75.6396173	0.062292	0.97713	1	FALSE
Novel00284	100.7314049	136.0869666	-0.43402	0.45876	1	FALSE
Novel00285	110.4258993	98.64627892	0.16274	0.76624	1	FALSE
Novel00286	17.5353493	22.97881448	-0.39004	0.66905	1	FALSE
Novel00287	17.02454224	10.43088443	0.70675	0.48084	1	FALSE
Novel00288	245.5152007	199.10867	0.30226	0.56904	1	FALSE
Novel00289	19.62681151	36.3929041	-0.89083	0.30829	1	FALSE
Novel00290	37.36845526	0	Inf	0.10654	1	FALSE
Novel00291	62.74005647	80.3761256	-0.35738	0.57206	1	FALSE
Novel00292	15.3724493	9.085471811	0.75871	0.54024	1	FALSE
Novel00293	9.527255643	47.65054978	-2.3224	0.46947	1	FALSE
Novel00294	46.30262319	83.2407506	-0.8462	0.22856	1	FALSE
Novel00295	27.04216518	19.54186467	0.46864	0.55226	1	FALSE
Novel00296	141.0585378	1.162655554	6.9227	1.32E-05	0.0057176	TRUE
Novel00297	107.8495132	84.57300835	0.35075	0.78539	1	FALSE
Novel00298	8.397405676	27.88823401	-1.7316	0.2007	1	FALSE
Novel00299	7.057005445	17.4324077	-1.3046	0.60059	1	FALSE
Novel00300	7.107033796	41.70254885	-2.5528	0.013738	0.50372	FALSE
Novel00301	35.76724475	110.6169565	-1.6289	0.0090373	0.40331	FALSE
Novel00302	115.8748903	255.7184461	-1.142	0.089618	1	FALSE
Novel00303	1028.000794	1024.859824	0.0044148	0.9926	1	FALSE
Novel00304	12.78953405	4.871481192	1.3925	0.47607	1	FALSE
Novel00305	8.376763151	0.28898886	4.8573	0.11446	1	FALSE
Novel00306	28.73196758	30.81889037	-0.10116	0.91255	1	FALSE
Novel00307	92.41164699	26.57066906	1.7982	0.28504	1	FALSE
Novel00308	8.653236252	0	Inf	0.12446	1	FALSE
Novel00309	18.52429194	63.72261266	-1.7824	0.12318	1	FALSE
Novel00310	15.23131031	13.26894917	0.19899	0.85785	1	FALSE
Novel00311	4.683410215	11.83692007	-1.3377	0.40392	1	FALSE
Novel00312	2.229054504	33.33680439	-3.9026	0.013582	0.50285	FALSE
Novel00313	0	0	NA	NA	NA	NA
Novel00314	462.8410447	450.5809881	0.03873	0.96815	1	FALSE
Novel00315	0	0	NA	NA	NA	NA
Novel00316	0	0	NA	NA	NA	NA
Novel00317	51.96914226	45.66331354	0.18662	0.8568	1	FALSE
Novel00318	21.61012504	16.19112809	0.4165	0.6835	1	FALSE
Novel00319	8.69091681	7.699051489	0.17483	0.95606	1	FALSE
Novel00320	0	0.818048511	#NAME?	0.86921	1	FALSE
Novel00321	0	34.725727	#NAME?	0.00096586	0.11233	FALSE
Novel00322	17.26356644	109.0028947	-2.6586	0.017396	0.57134	FALSE
Novel00323	19.31286061	9.04785493	1.0939	0.43848	1	FALSE
Novel00324	13.16046173	7.799874939	0.75469	0.59964	1	FALSE
Novel00325	6.738335407	23.35635529	-1.7934	0.17106	1	FALSE
Novel00326	12.40262518	32.84334436	-1.405	0.15044	1	FALSE
Novel00327	3154.9632	4083.73242	-0.37227	0.37592	1	FALSE
Novel00328	234.5706925	551.8462591	-1.2342	0.014603	0.52316	FALSE
Novel00329	0	0	NA	NA	NA	NA
Novel00330	0	0	NA	NA	NA	NA
Novel00331	0	0	NA	NA	NA	NA
Novel00332	40.12072288	58.19840528	-0.53663	0.46811	1	FALSE
Novel00333	111.2297111	190.2057917	-0.77402	0.14118	1	FALSE
Novel00334	0.758951188	0.600983857	0.33668	1	1	FALSE
Novel00335	71.3179605	35.65057411	1.0003	0.15586	1	FALSE
Novel00336	194.1631905	338.2873459	-0.80098	0.43641	1	FALSE
Novel00337	32.9841005	10.95364747	1.5904	0.1039	1	FALSE
Novel00338	545.7475139	510.2582619	0.097006	0.88656	1	FALSE
Novel00339	28.60901016	23.04363507	0.3121	0.71823	1	FALSE
Novel00340	986.6581279	789.858648	0.32096	0.75468	1	FALSE
Novel00341	0.791941507	5.945017985	-2.9082	0.28674	1	FALSE
Novel00342	49.11340145	0	Inf	0.086656	1	FALSE
Novel00343	232.1605902	495.3243804	-1.0933	0.11584	1	FALSE
Novel00344	17.58558041	25.49657035	-0.53591	0.56009	1	FALSE
Novel00345	1503.210152	1172.18342	0.35885	0.43673	1	FALSE
Novel00346	9.083427799	0	Inf	0.02834	0.73147	FALSE
Novel00347	4.800562747	8.36905376	-0.80186	0.6606	1	FALSE
Novel00348	24.0757717	8.621636251	1.4815	0.20522	1	FALSE
Novel00349	25.30084317	70.73568195	-1.4833	0.15046	1	FALSE
Novel00350	15.47702238	98.44326283	-2.6692	0.019865	0.60881	FALSE
Novel00351	75.82738637	113.9425881	-0.58752	0.33057	1	FALSE
Novel00352	14.63733961	12.54793005	0.2222	0.99937	1	FALSE
Novel00353	16.35092571	6.837896494	1.2577	0.38881	1	FALSE
Novel00354	90.08687877	15.86904216	2.5051	0.0008089	0.10312	FALSE
Novel00355	466.3726587	804.3470672	-0.78633	0.081969	1	FALSE
Novel00356	11.03712385	2.006615994	2.4595	0.17635	1	FALSE
Novel00357	0	0.600983857	#NAME?	0.93964	1	FALSE
Novel00358	110.6045449	112.2809017	-0.021702	0.94216	1	FALSE
Novel00359	67.60539851	111.0760282	-0.71634	0.51954	1	FALSE
Novel00360	115.065969	80.22848339	0.52027	0.50748	1	FALSE
Novel00361	42.31578802	88.65605545	-1.067	0.40324	1	FALSE
Novel00362	75.29359142	153.9178952	-1.0316	0.45952	1	FALSE
Novel00363	141.2020789	20.66948767	2.7722	0.24301	1	FALSE
Novel00364	47.93856109	45.19318137	0.085081	0.95787	1	FALSE
Novel00365	206.1457852	62.71083173	1.7169	0.0047315	0.28851	FALSE
Novel00366	142.7518722	128.1429212	0.15576	0.7787	1	FALSE
Novel00367	65.19206682	27.92100963	1.2233	0.27811	1	FALSE
Novel00368	1193.6794	252.3617158	2.2419	0.23398	1	FALSE
Novel00369	56.57226946	87.12643067	-0.62302	0.6777	1	FALSE
Novel00370	131.5538072	22.81308866	2.5277	0.040272	0.84444	FALSE
Novel00371	29.89091345	1.733933157	4.1076	0.21063	1	FALSE
Novel00372	13.12726865	4.749750386	1.4666	0.3168	1	FALSE
Novel00373	9.913961749	2.863976666	1.7914	0.40979	1	FALSE
Novel00374	68.56478145	46.71553974	0.55357	0.40963	1	FALSE
Novel00375	48.01571707	49.04706593	-0.03066	1	1	FALSE
Novel00376	168.6195154	222.7016229	-0.40134	0.39711	1	FALSE
Novel00377	87.62848415	7.513710349	3.5438	0.038212	0.82743	FALSE
Novel00378	1089.132701	453.6928374	1.2634	0.13668	1	FALSE
Novel00379	9.740035197	11.83780861	-0.2814	0.80863	1	FALSE
Novel00380	31.42734512	51.03559858	-0.69948	0.40788	1	FALSE
Novel00381	11.45810877	20.10434337	-0.81114	0.46883	1	FALSE
Novel00382	566.8876075	346.6077115	0.70976	0.16577	1	FALSE
Novel00383	9.741149842	5.646423218	0.78675	0.64358	1	FALSE
Novel00384	21.52693251	66.71857411	-1.6319	0.023989	0.67404	FALSE
Novel00385	41.8285908	110.4612398	-1.401	0.017231	0.56932	FALSE
Novel00386	76.13230404	73.05849025	0.059457	0.98646	1	FALSE
Novel00387	6.055686119	5.461567106	0.14898	1	1	FALSE
Novel00388	9.419106969	7.730856525	0.28496	0.78188	1	FALSE
Novel00389	36.67974053	95.26300692	-1.3769	0.025507	0.69144	FALSE
Novel00390	78.19163002	101.2585619	-0.37296	0.48547	1	FALSE
Novel00391	64.23969057	41.48015791	0.63104	0.4359	1	FALSE
Novel00392	39.2378157	4.045844034	3.2777	0.21159	1	FALSE
Novel00393	15.9866859	1.559974988	3.3573	0.029668	0.74182	FALSE
Novel00394	144.3570354	82.09471816	0.81428	0.2815	1	FALSE
Novel00395	199.6858638	182.8263968	0.12726	0.93899	1	FALSE
Novel00396	729.0102732	963.0989604	-0.40174	0.40021	1	FALSE
Novel00397	118.4631466	37.8575406	1.6458	0.29018	1	FALSE
Novel00398	0.839740568	2.95890701	-1.817	0.64395	1	FALSE
Novel00399	0	8.725850782	#NAME?	0.22056	1	FALSE
Novel00400	89.32121081	113.0133084	-0.33942	0.62428	1	FALSE
Novel00401	18.59924753	15.34498708	0.27748	0.77787	1	FALSE
Novel00402	12.20691256	13.90682468	-0.18809	0.97664	1	FALSE
Novel00403	75.77184305	66.23197777	0.19413	0.80051	1	FALSE
Novel00404	26.18186879	15.3826037	0.76727	0.53567	1	FALSE
Novel00405	0	0	NA	NA	NA	NA
Novel00406	67.59305025	55.45373402	0.28559	0.92526	1	FALSE
Novel00407	35.60229316	6.499989566	2.4535	0.018109	0.58364	FALSE
Novel00408	263.4617628	86.1389438	1.6129	0.35051	1	FALSE
Novel00409	140.5396525	142.2580098	-0.017533	1	1	FALSE
Novel00410	25.47986548	24.2900013	0.068995	0.961	1	FALSE
Novel00411	10.11210642	9.545109544	0.08325	1	1	FALSE
Novel00412	29.49188845	31.72758962	-0.10542	0.85952	1	FALSE
Novel00413	23.44429431	7.224721489	1.6982	0.35834	1	FALSE
Novel00414	10.32371353	33.03086607	-1.6779	0.086761	1	FALSE
Novel00415	188.862879	42.18712846	2.1625	0.19854	1	FALSE
Novel00416	44.45687306	34.03280038	0.38548	0.69272	1	FALSE
Novel00417	14.77041553	4.463263814	1.7265	0.24426	1	FALSE
Novel00418	635.4532404	206.0490569	1.6248	0.34614	1	FALSE
Novel00419	91.1623574	19.05695871	2.2581	0.20758	1	FALSE
Novel00420	29.493032	19.94023131	0.56469	0.78313	1	FALSE
Novel00421	97.54700639	145.5297209	-0.57714	0.44079	1	FALSE
Novel00422	26.29878966	99.24524552	-1.916	0.011834	0.46805	FALSE
Novel00423	25.31585467	21.19467122	0.25634	0.80642	1	FALSE
Novel00424	8.775079023	4.947603225	0.82668	0.67744	1	FALSE
Novel00425	80.54870926	214.1950907	-1.411	0.25934	1	FALSE
Novel00426	57.75369684	69.6214597	-0.26962	0.71955	1	FALSE
Novel00427	22.32427338	59.54567701	-1.4154	0.27277	1	FALSE
Novel00428	11.87328882	36.33978846	-1.6138	0.24596	1	FALSE
Novel00429	0	0	NA	NA	NA	NA
Novel00430	663.8421649	869.0596189	-0.38861	0.66216	1	FALSE
Novel00431	15.3724204	22.73632266	-0.56465	0.89445	1	FALSE
Novel00432	13.6553165	14.68547925	-0.10493	0.89523	1	FALSE
Novel00433	87.14379245	138.8900743	-0.67247	0.76324	1	FALSE
Novel00434	23.39658241	23.05735702	0.021071	0.90859	1	FALSE
Novel00435	0	0.311994998	#NAME?	1	1	FALSE
Novel00436	942.9895614	1097.765068	-0.21926	0.6618	1	FALSE
Novel00437	10.85058894	14.95396426	-0.46275	0.84454	1	FALSE
Novel00438	135.288097	160.5381741	-0.24688	0.56662	1	FALSE
Novel00439	136.4598403	199.4566722	-0.5476	0.56634	1	FALSE
Novel00440	29.42702246	29.72525297	-0.014548	0.98659	1	FALSE
Novel00441	185.7526985	38.17736908	2.2826	0.063637	0.98039	FALSE
Novel00442	7.464296277	12.69097145	-0.76572	0.59828	1	FALSE
Novel00443	12.80188184	1.444944298	3.1473	0.076219	1	FALSE
Novel00444	49.79460358	19.35402124	1.3634	0.088234	1	FALSE
Novel00445	51.5949867	24.2750642	1.0878	0.44383	1	FALSE
Novel00446	24.17471376	26.73566965	-0.14527	0.86018	1	FALSE
Novel00447	0	34.63144473	#NAME?	0.12127	1	FALSE
Novel00448	0	0	NA	NA	NA	NA
Novel00449	17.02008366	0.818048511	4.3789	0.037284	0.81946	FALSE
Novel00450	1128.200503	1545.561997	-0.45411	0.33203	1	FALSE
Novel00451	2.342834202	8.804796823	-1.91	0.31671	1	FALSE
Novel00452	2.439546968	1.379720207	0.82224	0.84603	1	FALSE
Novel00453	0.339080904	4.924597087	-3.8603	0.33359	1	FALSE
Novel00454	305.4275848	286.6601999	0.091489	0.84159	1	FALSE
Novel00455	10.45904764	10.98295022	-0.070514	1	1	FALSE
Novel00456	269.2973443	403.5822507	-0.58366	0.50938	1	FALSE
Novel00457	93.46551388	102.8957007	-0.13868	0.84974	1	FALSE
Novel00458	0.372071223	6.64674377	-4.159	0.34858	1	FALSE
Novel00459	6.156886365	4.36833347	0.49512	0.79625	1	FALSE
Novel00460	13.13647527	15.47430653	-0.2363	0.82516	1	FALSE
Novel00461	45.49446884	24.52086969	0.89168	0.25431	1	FALSE
Novel00462	20.51883862	11.22503827	0.87023	0.39773	1	FALSE
Novel00463	1.098032093	8.469473967	-2.9474	0.37685	1	FALSE
Novel00464	23.48511604	23.78806383	-0.018491	1	1	FALSE
Novel00465	13.5062883	33.00035281	-1.2889	0.17006	1	FALSE
Novel00466	18.13272173	40.01188575	-1.1418	0.16888	1	FALSE
Novel00467	36.60715918	6.015328435	2.6054	0.090643	1	FALSE
Novel00468	36.87536645	81.75915484	-1.1487	0.091873	1	FALSE
Novel00469	7.674788741	26.91180839	-1.81	0.094567	1	FALSE
Novel00470	1045.533302	1619.829161	-0.6316	0.13654	1	FALSE
Novel00471	79.81522012	107.3655877	-0.4278	0.48554	1	FALSE
Novel00472	3465.00982	4771.339428	-0.46153	0.31615	1	FALSE
Novel00473	76.24161041	190.5837324	-1.3218	0.34389	1	FALSE
Novel00474	89.28502152	87.81702785	0.023917	0.98749	1	FALSE
Novel00475	201.9171906	134.0094782	0.59143	0.25433	1	FALSE
Novel00476	9.657016527	23.22736245	-1.2662	0.34806	1	FALSE
Novel00477	428.2983498	290.4817846	0.56017	0.25842	1	FALSE
Novel00478	118.2274816	148.8029658	-0.33184	0.53037	1	FALSE
Novel00479	861.5655265	245.7626115	1.8097	0.0098609	0.41929	FALSE
Novel00480	7.479105019	11.63704998	-0.63779	0.66464	1	FALSE
Novel00481	2.505527606	126.4294204	-5.6571	0.072416	1	FALSE
Novel00482	115.0476713	175.6052284	-0.6101	0.2611	1	FALSE
Novel00483	12.05773939	10.09087872	0.25691	0.89807	1	FALSE
Novel00484	6.233188265	7.08975376	-0.18577	0.89419	1	FALSE
Novel00485	94.55988322	115.7001706	-0.29109	0.64854	1	FALSE
Novel00486	29.29057371	51.61955119	-0.81748	0.25185	1	FALSE
Novel00487	104.1614573	93.83445559	0.15063	0.93389	1	FALSE
Novel00488	689.2592326	700.8113922	-0.02398	0.94985	1	FALSE
Novel00489	564.4640697	712.9431832	-0.33691	0.47182	1	FALSE
Novel00490	25.43106783	0	Inf	0.11242	1	FALSE
Novel00491	4.296530249	16.22914821	-1.9173	0.18228	1	FALSE
Novel00492	234.361633	205.7499187	0.18784	0.76484	1	FALSE
Novel00493	87.88884631	54.70826294	0.68392	0.31972	1	FALSE
Novel00494	4.376204984	8.492480105	-0.95651	0.63658	1	FALSE
Novel00495	0	0	NA	NA	NA	NA
Novel00496	534.414319	434.1694368	0.2997	0.86176	1	FALSE
Novel00497	11.77337708	10.00644282	0.2346	0.87445	1	FALSE
Novel00498	21.07292837	32.66809416	-0.63249	0.4796	1	FALSE
Novel00499	52.08603423	130.4528138	-1.3246	0.23913	1	FALSE
Novel00500	163.6209382	246.8643992	-0.59336	0.28398	1	FALSE
Novel00501	158.7085929	88.88878758	0.83631	0.28762	1	FALSE
Novel00502	13.05002596	28.35174811	-1.1194	0.48619	1	FALSE
Novel00503	404.342437	158.6306045	1.3499	0.0082073	0.38474	FALSE
Novel00504	17.46019095	11.67458507	0.5807	0.729	1	FALSE
Novel00505	51.9129035	52.22602002	-0.0086756	0.97584	1	FALSE
Novel00506	34.40491349	16.76135385	1.0375	0.54884	1	FALSE
Novel00507	17.87777414	14.23593245	0.32863	0.72025	1	FALSE
Novel00508	4.8369259	6.898197532	-0.51213	0.80152	1	FALSE
Novel00509	2.262044823	8.604926724	-1.9275	0.33561	1	FALSE
Novel00510	80.26625695	53.63488456	0.58162	0.39724	1	FALSE
Novel00511	5.143016486	4.000720289	0.36236	0.88886	1	FALSE
Novel00512	96.72993534	173.729219	-0.84481	0.46294	1	FALSE
Novel00513	13.30139796	20.34740148	-0.61327	0.62774	1	FALSE
Novel00514	304.9428764	461.1593458	-0.59673	0.52979	1	FALSE
Novel00515	11.76419936	12.22172781	-0.055045	1	1	FALSE
Novel00516	175.6668666	150.8267663	0.21995	0.79276	1	FALSE
Novel00517	272.2656194	397.0077789	-0.54415	0.39549	1	FALSE
Novel00518	158.3479135	250.3408136	-0.6608	0.63904	1	FALSE
Novel00519	41.67197698	70.21017153	-0.7526	0.65314	1	FALSE
Novel00520	21.22307122	15.41650778	0.46116	0.65644	1	FALSE
Novel00521	16.26902168	35.46378253	-1.1242	0.34993	1	FALSE
Novel00522	5.038443406	20.03129044	-1.9912	0.17406	1	FALSE
Novel00523	1.116213669	4.472869721	-2.0026	0.52726	1	FALSE
Novel00524	13.39456403	13.72051323	-0.034687	1	1	FALSE
Novel00525	8.629423652	13.40311015	-0.63523	0.6872	1	FALSE
Novel00526	117.5745065	37.16897459	1.6614	0.51816	1	FALSE
Novel00527	20.27427009	24.21056997	-0.25599	0.76102	1	FALSE
Novel00528	217.7563228	244.2608238	-0.16571	0.93128	1	FALSE
Novel00529	24.6136775	45.80360757	-0.896	0.49367	1	FALSE
Novel00530	301.66191	148.0914664	1.0264	0.35528	1	FALSE
Novel00531	68.23455945	114.13156	-0.74212	0.20342	1	FALSE
Novel00532	20.87853315	26.4159276	-0.33939	0.84654	1	FALSE
Novel00533	179.3145478	229.9833269	-0.35904	0.71598	1	FALSE
Novel00534	18.6809777	41.51325498	-1.152	0.21693	1	FALSE
Novel00535	21.99345831	35.56815547	-0.69351	0.40119	1	FALSE
Novel00536	15.62044846	18.54864774	-0.24788	0.80768	1	FALSE
Novel00537	3.911908474	71.43272462	-4.1906	0.020026	0.61161	FALSE
Novel00538	3.456789682	6.653928913	-0.94477	0.71947	1	FALSE
Novel00539	4.331778757	0.272682837	3.9897	0.32244	1	FALSE
Novel00540	37.09351647	17.03629878	1.1226	0.42053	1	FALSE
Novel00541	0	0	NA	NA	NA	NA
Novel00542	39.16699986	67.35370225	-0.78212	0.29449	1	FALSE
Novel00543	762.8163381	729.171108	0.065078	0.8303	1	FALSE
Novel00544	19.4526822	23.41722314	-0.2676	0.78899	1	FALSE
Novel00545	14.69545993	6.271705249	1.2284	0.72512	1	FALSE
Novel00546	38.5525894	45.13699638	-0.22748	0.7871	1	FALSE
Novel00547	17.30421432	66.53654716	-1.943	0.099234	1	FALSE
Novel00548	62.59924998	47.30998705	0.404	0.83939	1	FALSE
Novel00549	1675.000115	1417.441794	0.24087	0.57631	1	FALSE
Novel00550	75.50059499	158.4552	-1.0695	0.34101	1	FALSE
Novel00551	78.33648957	49.97295999	0.64854	0.33644	1	FALSE
Novel00552	692.7185836	570.4667346	0.28013	0.55883	1	FALSE
Novel00553	1169.405373	263.1362414	2.1519	1.06E-05	0.0048162	TRUE
Novel00554	26.36294653	23.70887296	0.15308	0.9952	1	FALSE
Novel00555	4.296530249	6.959627299	-0.69584	0.75834	1	FALSE
Novel00556	17.76648429	11.36767643	0.64422	0.65163	1	FALSE
Novel00557	15.00034918	9.112272273	0.71911	0.68588	1	FALSE
Novel00558	947.0024045	633.5160079	0.57999	0.72279	1	FALSE
Novel00559	48.4315632	62.05624721	-0.35763	0.55131	1	FALSE
Novel00560	305.8374517	255.9417153	0.25695	0.65424	1	FALSE
Novel00561	151.2416766	250.3618941	-0.72716	0.14246	1	FALSE
Novel00562	50.62865533	60.75926763	-0.26315	0.76572	1	FALSE
Novel00563	123.5809758	114.5590615	0.10937	0.89063	1	FALSE
Novel00564	134.378858	106.9017524	0.33002	0.68686	1	FALSE
Novel00565	0	0	NA	NA	NA	NA
Novel00566	28.51449779	41.75679863	-0.55032	0.73641	1	FALSE
Novel00567	120.9644767	28.92915876	2.064	0.0012295	0.13047	FALSE
Novel00568	579.7039358	301.6911451	0.94224	0.098266	1	FALSE
Novel00569	4.489984682	3.464960523	0.37387	0.96114	1	FALSE
Novel00570	126.8547337	197.4283307	-0.63815	0.60959	1	FALSE
Novel00571	15.04685973	11.06867816	0.44298	0.6997	1	FALSE
Novel00572	2.262044823	10.87421614	-2.2652	0.21575	1	FALSE
Novel00573	3188.623522	2989.505037	0.093027	0.80582	1	FALSE
Novel00574	191.3093312	223.482698	-0.22426	0.69795	1	FALSE
Novel00575	82.52469728	67.93022952	0.28077	0.66017	1	FALSE
Novel00576	0	0	NA	NA	NA	NA
Novel00577	0	0	NA	NA	NA	NA
Novel00578	43.11752967	62.74764186	-0.54129	0.45537	1	FALSE
Novel00579	117.5577442	176.8108323	-0.58884	0.24591	1	FALSE
Novel00580	8.68865862	12.06447917	-0.47356	0.76298	1	FALSE
Novel00581	13.60188642	23.35563006	-0.77996	0.44606	1	FALSE
Novel00582	371.9151766	668.7248196	-0.84644	0.059429	0.95746	FALSE
Novel00583	44.17679546	73.12662091	-0.72711	0.25628	1	FALSE
Novel00584	945.039665	696.4080151	0.44044	0.28644	1	FALSE
Novel00585	56.82859225	34.93843515	0.7018	0.61763	1	FALSE
Novel00586	22.67631036	44.78052623	-0.98169	0.38411	1	FALSE
Novel00587	374.0798294	491.7286572	-0.39452	0.39918	1	FALSE
Novel00588	5649.93141	3693.226125	0.61335	0.17499	1	FALSE
Novel00589	148.5551584	157.3905349	-0.08335	0.83497	1	FALSE
Novel00590	19.78258539	23.25270757	-0.23317	0.8142	1	FALSE
Novel00591	51.44695708	153.3930424	-1.5761	0.0051329	0.29996	FALSE
Novel00592	130.9567821	155.4451093	-0.24731	0.71127	1	FALSE
Novel00593	33.8497091	52.23861761	-0.62597	0.71074	1	FALSE
Novel00594	1.488284892	4.674920388	-1.6513	0.54979	1	FALSE
Novel00595	71.33288531	160.1067976	-1.1664	0.41908	1	FALSE
Novel00596	92.77184835	33.35399895	1.4758	0.074506	1	FALSE
Novel00597	48.94433899	145.1558965	-1.5684	0.063554	0.98039	FALSE
Novel00598	11.32034262	43.52721479	-1.943	0.028873	0.73536	FALSE
Novel00599	7.120698994	6.64674377	0.099371	0.93425	1	FALSE
Novel00600	49.95492274	3.127053595	3.9978	0.01896	0.59286	FALSE
Novel00601	610.2589404	1141.801136	-0.90382	0.066797	0.99203	FALSE
Novel00602	96.43218161	141.5413573	-0.55364	0.61239	1	FALSE
Novel00603	0	0.272682837	#NAME?	1	1	FALSE
Novel00604	122.9407551	160.9581728	-0.38872	0.52329	1	FALSE
Novel00605	109.1820957	97.85341196	0.15804	0.78045	1	FALSE
Novel00606	0	0	NA	NA	NA	NA
Novel00607	7.819300568	19.98600339	-1.3539	0.27825	1	FALSE
Novel00608	51.83319987	31.42818784	0.72182	0.47372	1	FALSE
Novel00609	45.74267076	41.26018746	0.14879	0.85008	1	FALSE
Novel00610	132.2830827	195.9787103	-0.56707	0.28747	1	FALSE
Novel00611	13.33553182	12.91425119	0.046311	1	1	FALSE
Novel00612	300.091781	186.2423776	0.68822	0.70054	1	FALSE
Novel00613	770.739906	427.8428216	0.84916	0.30782	1	FALSE
Novel00614	169.7962378	273.1124299	-0.68569	0.21038	1	FALSE
Novel00615	46.44476123	65.15771601	-0.48842	0.77047	1	FALSE
Novel00616	11.336266	18.70702511	-0.72263	0.55363	1	FALSE
Novel00617	41.88087734	27.00383294	0.63313	0.62309	1	FALSE
Novel00618	32.75144535	18.09692037	0.85581	0.60615	1	FALSE
Novel00619	5.425294471	13.68096087	-1.3344	0.43153	1	FALSE
Novel00620	113.1244606	171.2611276	-0.59829	0.78293	1	FALSE
Novel00621	13.03167053	18.00441079	-0.46633	0.72083	1	FALSE
Novel00622	75.16989598	94.59195797	-0.33156	0.5338	1	FALSE
Novel00623	51.14987082	75.49286283	-0.56161	0.7471	1	FALSE
Novel00624	0	0	NA	NA	NA	NA
Novel00625	0	20.77071463	#NAME?	0.0092748	0.40668	FALSE
Novel00626	32.90176206	15.3608896	1.0989	0.37217	1	FALSE
Novel00627	114.6847637	38.17559717	1.587	0.39885	1	FALSE
Novel00628	5.772264589	6.653443885	-0.20496	0.92008	1	FALSE
Novel00629	5.445734237	8.74917864	-0.68402	0.71848	1	FALSE
Novel00630	0	19.52773921	#NAME?	0.0032219	0.23535	FALSE
Novel00631	75.21086221	85.96345803	-0.19278	0.70802	1	FALSE
Novel00632	553.5286115	251.347292	1.139	0.29024	1	FALSE
Novel00633	10.720712	12.28315758	-0.19628	0.91897	1	FALSE
Novel00634	10.85850706	11.80899088	-0.12106	0.87052	1	FALSE
Novel00635	41.84460135	73.35288849	-0.80981	0.49535	1	FALSE
Novel00636	72.76100813	759.5299815	-3.3839	0.1856	1	FALSE
Novel00637	9040.580617	8331.309194	0.11787	0.89443	1	FALSE
Novel00638	69.23839752	85.16970744	-0.29877	0.63723	1	FALSE
Novel00639	90.91805036	820.0738342	-3.1731	0.073777	1	FALSE
Novel00640	3.149584451	2.923389173	0.10752	1	1	FALSE
Novel00641	10.09389594	21.82076026	-1.1122	0.41423	1	FALSE
Novel00642	18.23189545	12.3584726	0.56096	0.64772	1	FALSE
Novel00643	0.744142446	5.231505725	-2.8136	0.35758	1	FALSE
Novel00644	11.62417501	87.66913513	-2.9149	0.031977	0.76892	FALSE
Novel00645	69.47745109	174.823504	-1.3313	0.10173	1	FALSE
Novel00646	48.404175	51.60284166	-0.092319	0.87722	1	FALSE
Novel00647	85.55870716	98.29335827	-0.20018	0.71268	1	FALSE
Novel00648	41.82310473	17.139543	1.287	0.28396	1	FALSE
Novel00649	64.08629094	98.73692991	-0.62357	0.69889	1	FALSE
Novel00650	309.418214	494.3141183	-0.67587	0.31522	1	FALSE
Novel00651	0	0.896672832	#NAME?	0.8567	1	FALSE
Novel00652	0	0.850660556	#NAME?	0.86395	1	FALSE
Novel00653	251.723114	213.468182	0.23782	0.64496	1	FALSE
Novel00654	35.29048485	28.59803347	0.30336	0.74809	1	FALSE
Novel00655	8.626079717	3.119949976	1.4672	0.51379	1	FALSE
Novel00656	86.08060241	69.30147718	0.3128	0.85871	1	FALSE
Novel00657	556.9191413	17.99109209	4.9521	0.0058898	0.32322	FALSE
Novel00658	161.6573985	620.5335245	-1.9406	0.068889	1	FALSE
Novel00659	11.75050526	7.878417738	0.57674	0.63822	1	FALSE
Novel00660	5.199993265	14.18346026	-1.4476	0.6104	1	FALSE
Novel00661	2069.856035	2056.404899	0.0094061	0.98237	1	FALSE
Novel00662	1.583883014	0.545365674	1.5382	0.86273	1	FALSE
Novel00663	110.3738581	267.9045789	-1.2793	0.17705	1	FALSE
Novel00664	48.57287605	69.46719837	-0.51618	0.42235	1	FALSE
Novel00665	16.85944569	30.5539546	-0.8578	0.35873	1	FALSE
Novel00666	46.88469466	49.09945145	-0.06659	0.995	1	FALSE
Novel00667	108.1638544	69.25344301	0.64326	0.27164	1	FALSE
Novel00668	15.87536715	36.84003013	-1.2145	0.16632	1	FALSE
Novel00669	50.69572171	114.7391625	-1.1784	0.088049	1	FALSE
Novel00670	45.42209025	97.36414976	-1.1	0.17881	1	FALSE
Novel00671	75.53891319	104.219481	-0.46433	0.61867	1	FALSE
Novel00672	31.84293069	99.57612108	-1.6448	0.25003	1	FALSE
Novel00673	619.9298137	1591.59578	-1.3603	0.055361	0.93842	FALSE
Novel00674	14.50423479	43.63401339	-1.589	0.056619	0.94381	FALSE
Novel00675	9.298407743	2.091940431	2.1521	0.27601	1	FALSE
Novel00676	18.79273087	22.04266618	-0.23012	0.83294	1	FALSE
Novel00677	105.012243	147.6114105	-0.49125	0.52382	1	FALSE
Novel00678	750.5908816	1117.088429	-0.57364	0.20532	1	FALSE
Novel00679	22.39177419	41.24509169	-0.88125	0.28256	1	FALSE
Novel00680	4.799448102	8.085876484	-0.75254	0.6345	1	FALSE
Novel00681	0	0	NA	NA	NA	NA
Novel00682	50.03055856	47.99515682	0.059921	0.98107	1	FALSE
Novel00683	7.795314108	7.675238342	0.022396	0.97926	1	FALSE
Novel00684	179.4276179	175.2829023	0.033717	0.92683	1	FALSE
Novel00685	0	11.29494522	#NAME?	0.016	0.54718	FALSE
Novel00686	99.98894129	68.00360933	0.55616	0.59524	1	FALSE
Novel00687	2587.005476	2629.866816	-0.023707	0.93181	1	FALSE
Novel00688	42.09565452	106.1138949	-1.3339	0.041729	0.85246	FALSE
Novel00689	16.25192585	32.25826302	-0.98906	0.29699	1	FALSE
Novel00690	396.0878496	472.4344515	-0.25429	0.59131	1	FALSE
Novel00691	733.9265544	808.3976044	-0.13943	0.76429	1	FALSE
Novel00692	109.1288395	151.1174561	-0.46964	0.39074	1	FALSE
Novel00693	34.1209567	108.5634443	-1.6698	0.084141	1	FALSE
Novel00694	0	46.43962423	#NAME?	0.0013813	0.14199	FALSE
Novel00695	88.14615294	21.80647123	2.0151	0.18109	1	FALSE
Novel00696	34.62707352	65.73641843	-0.92479	0.23708	1	FALSE
Novel00697	0	40.64313778	#NAME?	3.65E-06	0.0020012	TRUE
Novel00698	0	89.5425643	#NAME?	0.076492	1	FALSE
Novel00699	82.91746883	147.3510763	-0.82951	0.12294	1	FALSE
Novel00700	3.390809045	6.344839707	-0.90395	0.75328	1	FALSE
Novel00701	176.0358244	7.569813559	4.5395	0.0064686	0.33954	FALSE
Novel00702	7.158205691	5.705835725	0.32716	0.89136	1	FALSE
Novel00703	7.074043477	13.68499539	-0.95199	0.49229	1	FALSE
Novel00704	63.92219297	54.01226206	0.24303	0.75733	1	FALSE
Novel00705	34.18201544	34.00075514	0.0076707	1	1	FALSE
Novel00706	1.76138516	0.623989995	1.4971	0.78692	1	FALSE
Novel00707	71.0701352	42.4727265	0.74271	0.30249	1	FALSE
Novel00708	9.817422842	5.45486699	0.8478	0.56407	1	FALSE
Novel00709	57.63457558	116.0774717	-1.0101	0.079428	1	FALSE
Novel00710	75.07726518	53.1462658	0.49841	0.45971	1	FALSE
Novel00711	17.51042206	48.8459038	-1.48	0.062726	0.97817	FALSE
Novel00712	0	0	NA	NA	NA	NA
Novel00713	456.9496411	34.83995094	3.7132	0.04978	0.90425	FALSE
Novel00714	180.1570966	166.0786058	0.11739	0.79156	1	FALSE
Novel00715	0	0.272682837	#NAME?	1	1	FALSE
Novel00716	11.33643986	12.94654126	-0.1916	1	1	FALSE
Novel00717	296.4800701	198.9894268	0.57524	0.27363	1	FALSE
Novel00718	460.5747435	174.4541966	1.4006	0.0043143	0.27302	FALSE
Novel00719	23.23711688	17.36960438	0.41987	0.61173	1	FALSE
Novel00720	1.178821472	6.64674377	-2.4953	0.45567	1	FALSE
Novel00721	0.839740568	8.669665787	-3.368	0.36454	1	FALSE
Novel00722	19.14999335	33.815414	-0.82034	0.29031	1	FALSE
Novel00723	12.37640943	7.819490258	0.66245	0.67042	1	FALSE
Novel00724	7.57470314	10.69396136	-0.49754	0.7523	1	FALSE
Novel00725	12587.33056	16306.28342	-0.37346	0.36975	1	FALSE
Novel00726	0.419870284	1.155955438	-1.4611	0.89345	1	FALSE
Novel00727	12.8884761	18.50537795	-0.52186	0.73749	1	FALSE
Novel00728	844.3394258	634.2246102	0.41283	0.39497	1	FALSE
Novel00729	100.2596243	126.8003272	-0.33882	0.71579	1	FALSE
Novel00730	60.98884761	57.44308346	0.086412	1	1	FALSE
Novel00731	7.736281899	9.364854764	-0.27562	0.83244	1	FALSE
Novel00732	64.66888307	220.1913742	-1.7676	0.0011847	0.12803	FALSE
Novel00733	51.20121657	32.4056653	0.65993	0.70007	1	FALSE
Novel00734	26.62681128	20.95532565	0.34556	0.68124	1	FALSE
Novel00735	287.5711334	64.59845966	2.1543	0.00049313	0.072468	FALSE
Novel00736	15.72613619	21.60506916	-0.45821	0.73976	1	FALSE
Novel00737	21.03410426	32.80637608	-0.64125	0.62613	1	FALSE
Novel00738	2844.563479	1825.002682	0.64031	0.39421	1	FALSE
Novel00739	1094.829767	788.020989	0.4744	0.64322	1	FALSE
Novel00740	48.82765024	0	Inf	0.082017	1	FALSE
Novel00741	27.86378197	47.05393195	-0.75592	0.49186	1	FALSE
Novel00742	677.5617814	281.5772045	1.2668	0.058074	0.95067	FALSE
Novel00743	38.88606818	48.03882986	-0.30495	0.78204	1	FALSE
Novel00744	4110.224075	2977.737555	0.465	0.55739	1	FALSE
Novel00745	8853.943004	6335.486224	0.48286	0.6159	1	FALSE
Novel00746	36.04597605	19.07714058	0.91799	0.30227	1	FALSE
Novel00747	4.365883721	35.85940642	-3.038	0.051788	0.91311	FALSE
Novel00748	8.382568034	28.54620987	-1.7678	0.097024	1	FALSE
Novel00749	1374.783769	1298.764308	0.082065	0.89992	1	FALSE
Novel00750	34.69883015	19.35321423	0.84231	0.33277	1	FALSE
Novel00751	120.4285401	81.47356222	0.56377	0.639	1	FALSE
Novel00752	0	0	NA	NA	NA	NA
Novel00753	145.0812729	78.92181507	0.87837	0.11173	1	FALSE
Novel00754	6.249111652	7.218909905	-0.20813	0.94325	1	FALSE
Novel00755	2.390633263	0.577977719	2.0483	0.70523	1	FALSE
Novel00756	272.0348482	149.3083612	0.8655	0.30838	1	FALSE
Novel00757	9.593236281	5.303914959	0.85496	0.62064	1	FALSE
Novel00758	0.339080904	7.401748758	-4.4482	0.28956	1	FALSE
Novel00759	348.1593493	241.6443471	0.52686	0.58682	1	FALSE
Novel00760	10.1028998	10.88051275	-0.10698	1	1	FALSE
Novel00761	77.15080636	116.4642198	-0.59413	0.27257	1	FALSE
Novel00762	207.5711009	204.7842326	0.019501	0.98748	1	FALSE
Novel00763	36.06415762	26.1902222	0.46154	0.61344	1	FALSE
Novel00764	72.68032066	55.9633414	0.37708	0.66234	1	FALSE
Novel00765	691.121078	479.4707573	0.5275	0.27673	1	FALSE
Novel00766	48.84917529	62.51475647	-0.35586	0.53794	1	FALSE
Novel00767	2.712647236	6.794871533	-1.3247	0.64549	1	FALSE
Novel00768	146.4126981	121.7988834	0.26554	0.66049	1	FALSE
Novel00769	349.1007965	182.2207294	0.93796	0.16937	1	FALSE
Novel00770	164.0427341	209.2768807	-0.35134	0.5318	1	FALSE
Novel00771	25.99979246	30.25980249	-0.2189	0.89508	1	FALSE
Novel00772	2.907216313	2.318610992	0.32638	0.94205	1	FALSE
Novel00773	1735.22791	1864.109661	-0.10336	0.90375	1	FALSE
Novel00774	2728.490868	1895.214906	0.52574	0.2529	1	FALSE
Novel00775	10.49784284	11.18580764	-0.091577	0.99763	1	FALSE
Novel00776	18.37620452	43.31572152	-1.2371	0.13867	1	FALSE
Novel00777	59.59026925	76.7844297	-0.36574	0.5712	1	FALSE
Novel00778	16.49766683	22.05784347	-0.41903	0.68396	1	FALSE
Novel00779	599.5792969	298.7719792	1.0049	0.038486	0.82902	FALSE
Novel00780	177.4266146	56.42031843	1.6529	0.17839	1	FALSE
Novel00781	0	10.08926497	#NAME?	0.20635	1	FALSE
Novel00782	0	62.44436966	#NAME?	0.086775	1	FALSE
Novel00783	11.75636795	56.68444694	-2.2695	0.16214	1	FALSE
Novel00784	12.34453376	4.229893138	1.5452	0.31085	1	FALSE
Novel00785	15.65455342	27.30872432	-0.80278	0.40234	1	FALSE
Novel00786	44.75867939	90.88846248	-1.0219	0.67563	1	FALSE
Novel00787	115.056994	128.7636834	-0.16238	0.81265	1	FALSE
Novel00788	19.75988743	29.76407984	-0.591	0.72747	1	FALSE
Novel00789	72.92595972	0	Inf	0.07144	1	FALSE
Novel00790	54.3268141	48.15725137	0.17391	0.91236	1	FALSE
Novel00791	22.87965164	33.3709533	-0.54453	0.73992	1	FALSE
Novel00792	66.35244616	75.34473017	-0.18336	0.74334	1	FALSE
Novel00793	419.4837087	442.1104669	-0.075792	0.8536	1	FALSE
Novel00794	199.9780869	84.98081706	1.2346	0.19675	1	FALSE
Novel00795	315.1500615	170.9698648	0.8823	0.081721	1	FALSE
Novel00796	657.3701529	229.7469673	1.5167	0.034795	0.80399	FALSE
Novel00797	789.4540194	428.3000834	0.88223	0.35285	1	FALSE
Novel00798	168.3903056	127.2663485	0.40396	0.80721	1	FALSE
Novel00799	11.47291752	21.46993813	-0.90409	0.3968	1	FALSE
Novel00800	62.01975552	56.69009547	0.12963	0.8871	1	FALSE
Novel00801	268.1366476	340.1962682	-0.3434	0.47828	1	FALSE
Novel00802	214.4038909	216.7237481	-0.015526	0.97162	1	FALSE
Novel00803	10.22136974	22.08827495	-1.1117	0.49775	1	FALSE
Novel00804	3.633177183	8.089670807	-1.1548	0.55472	1	FALSE
Novel00805	27.95492151	69.36402641	-1.3111	0.56833	1	FALSE
Novel00806	60.50319945	122.0827957	-1.0128	0.1322	1	FALSE
Novel00807	57.79595158	108.0869343	-0.90315	0.22822	1	FALSE
Novel00808	0	0	NA	NA	NA	NA
Novel00809	43.66416463	82.80007959	-0.92318	0.14792	1	FALSE
Novel00810	30.27145327	37.24259434	-0.299	0.70317	1	FALSE
Novel00811	1.679481135	4.972223119	-1.5659	0.52666	1	FALSE
Novel00812	120.9475973	64.52007965	0.90656	0.57902	1	FALSE
Novel00813	323.6965399	703.5240815	-1.12	0.039948	0.84216	FALSE
Novel00814	2.196064185	4.981829027	-1.1818	0.66534	1	FALSE
Novel00815	12.14433366	21.84529837	-0.84704	0.56086	1	FALSE
Novel00816	22.80821384	72.3651609	-1.6657	0.044037	0.86671	FALSE
Novel00817	51.04315515	0	Inf	0.00034345	0.05508	FALSE
Novel00818	44.32523061	0	Inf	0.00062934	0.087713	FALSE
Novel00819	1069.439276	1166.089497	-0.12482	0.76776	1	FALSE
Novel00820	22.08342541	59.27404575	-1.4244	0.094539	1	FALSE
Novel00821	175.1291909	76.29305892	1.1988	0.24961	1	FALSE
Novel00822	291.0087293	10.11461008	4.8465	8.09E-06	0.003891	TRUE
Novel00823	18.73589905	18.20718668	0.041297	0.97269	1	FALSE
Novel00824	830.7009603	1123.292266	-0.43533	0.43269	1	FALSE
Novel00825	0	157.8694688	#NAME?	0.057932	0.95054	FALSE
Novel00826	105.2636732	136.1293527	-0.37097	0.54209	1	FALSE
Novel00827	33.88044123	473.522619	-3.8049	0.24132	1	FALSE
Novel00828	46.43816052	0	Inf	0.06542	0.98613	FALSE
Novel00829	71.85630072	90.05039129	-0.32562	0.56961	1	FALSE
Novel00830	3.960822179	5.271706418	-0.41247	0.90464	1	FALSE
Novel00831	213.5022806	0	Inf	0.024944	0.68831	FALSE
Novel00832	51.02155662	52.0016887	-0.027452	0.99567	1	FALSE
Novel00833	13.10685778	16.19007625	-0.30479	0.84998	1	FALSE
Novel00834	118.5952103	216.4019996	-0.86767	0.5343	1	FALSE
Novel00835	23.63863173	110.7134237	-2.2276	0.0052131	0.30238	FALSE
Novel00836	0	0	NA	NA	NA	NA
Novel00837	296.7287817	6.486185831	5.5156	0.1669	1	FALSE
Novel00838	26.8123765	50.32491575	-0.90837	0.57448	1	FALSE
Novel00839	82.8192648	38.14879645	1.1183	0.41556	1	FALSE
Novel00840	11.55147761	119.0843309	-3.3658	0.00028273	0.048439	TRUE
Novel00841	0	1.224973852	#NAME?	0.76938	1	FALSE
Novel00842	0.372071223	18.81511575	-5.6602	0.21932	1	FALSE
Novel00843	33.27069211	7.802699208	2.0922	0.039093	0.83505	FALSE
Novel00844	48.63399259	42.25921598	0.2027	0.82615	1	FALSE
Novel00845	144.8252395	82.51407394	0.8116	0.28477	1	FALSE
Novel00846	0	0.577977719	#NAME?	0.94244	1	FALSE
Novel00847	10.0165083	5.392952196	0.89323	0.61262	1	FALSE
Novel00848	31.67780524	54.01218543	-0.76981	0.28961	1	FALSE
Novel00849	7.802262536	13.72140176	-0.81446	0.51781	1	FALSE
Novel00850	460.7955719	100.355828	2.199	2.33E-05	0.0089763	TRUE
Novel00851	28.62833528	19.19257477	0.5769	0.5404	1	FALSE
Novel00852	78.32073957	69.58481365	0.17062	0.98909	1	FALSE
Novel00853	44.86319421	152.5405315	-1.7656	0.23281	1	FALSE
Novel00854	3146.700404	3667.257006	-0.22086	0.7001	1	FALSE
Novel00855	35.37564565	66.70226809	-0.91498	0.20173	1	FALSE
Novel00856	0	0	NA	NA	NA	NA
Novel00857	49.02533113	75.95080039	-0.63154	0.32784	1	FALSE
Novel00858	60.91069304	76.5900492	-0.33046	0.63411	1	FALSE
Novel00859	230.0402044	286.5941652	-0.31712	0.55776	1	FALSE
Novel00860	62.11784395	122.4914116	-0.9796	0.26286	1	FALSE
Novel00861	42.58405355	9.533001349	2.1593	0.017029	0.568	FALSE
Novel00862	16.24520908	4.48336416	1.8574	0.31213	1	FALSE
Novel00863	103.4715849	35.50341641	1.5432	0.065762	0.98843	FALSE
Novel00864	88.87380737	78.98114632	0.17025	0.88954	1	FALSE
Novel00865	0	0	NA	NA	NA	NA
Novel00866	81.33051659	19.15794547	2.0859	0.1894	1	FALSE
Novel00867	85.0620134	33.52270771	1.3434	0.38641	1	FALSE
Novel00868	2029.919425	1069.61481	0.92433	0.039187	0.83505	FALSE
Novel00869	207.2638089	480.5090121	-1.2131	0.013641	0.50317	FALSE
Novel00870	0	0	NA	NA	NA	NA
Novel00871	0.744142446	11.17612021	-3.9087	0.067237	0.99357	FALSE
Novel00872	69.14814097	79.98502099	-0.21004	0.72607	1	FALSE
Novel00873	168.8284588	176.553567	-0.064548	0.85392	1	FALSE
Novel00874	60.46132087	25.79944446	1.2287	0.67408	1	FALSE
Novel00875	51.27848769	41.4703118	0.30627	0.90416	1	FALSE
Novel00876	187.5957843	162.7549085	0.20493	0.77559	1	FALSE
Novel00877	0	57.98877007	#NAME?	0.03645	0.81642	FALSE
Novel00878	5.267117446	5.403446635	-0.036866	0.95837	1	FALSE
Novel00879	7.104775607	68.39365668	-3.267	0.062454	0.9775	FALSE
Novel00880	1.875164857	8.122282853	-2.1149	0.31284	1	FALSE
Novel00881	0.758951188	5.144164029	-2.7609	0.36141	1	FALSE
Novel00882	4.263539931	5.566506861	-0.38472	0.9191	1	FALSE
Novel00883	103.3639289	176.1119306	-0.76876	0.14599	1	FALSE
Novel00884	0	89.98533619	#NAME?	0.072623	1	FALSE
Novel00885	30.67179567	39.91969763	-0.38019	0.68475	1	FALSE
Novel00886	21.34734604	45.26348693	-1.0843	0.49696	1	FALSE
Novel00887	30.32825619	21.27741158	0.51134	0.58645	1	FALSE
Novel00888	68.63753666	59.56714576	0.20448	0.77159	1	FALSE
Novel00889	0	19.37299286	#NAME?	0.0040179	0.26204	FALSE
Novel00890	318.8650382	0	Inf	0.034504	0.79937	FALSE
Novel00891	545.3384714	118.0933758	2.2072	0.080932	1	FALSE
Novel00892	10.46934	10.3619478	0.014875	0.99664	1	FALSE
Novel00893	45.94398551	61.93338767	-0.43084	0.5243	1	FALSE
Novel00894	29.90481031	21.18538703	0.49731	0.62592	1	FALSE
Novel00895	171.7701567	144.7634857	0.24678	0.77688	1	FALSE
Novel00896	0.339080904	1.169355669	-1.786	0.89867	1	FALSE
Novel00897	14.86487011	7.166197514	1.0526	0.44397	1	FALSE
Novel00898	6357.132618	6467.101076	-0.024743	0.89282	1	FALSE
Novel00899	1268.719845	1589.912401	-0.32557	0.46553	1	FALSE
Novel00900	72.55716049	146.5041285	-1.0138	0.069779	1	FALSE
Novel00901	21.86264058	47.42218831	-1.1171	0.1458	1	FALSE
Novel00902	0.372071223	75.33730947	-7.6616	0.0010056	0.11542	FALSE
Novel00903	1439.000326	1687.317244	-0.22966	0.5803	1	FALSE
Novel00904	7.798860803	90.57324075	-3.5377	0.041996	0.85324	FALSE
Novel00905	100.472491	75.64833441	0.40942	0.63242	1	FALSE
Novel00906	111.6712229	135.629917	-0.28042	0.76057	1	FALSE
Novel00907	330.6184561	658.8464922	-0.99478	0.049109	0.89833	FALSE
Novel00908	83.85195436	31.19949976	1.4263	0.52075	1	FALSE
Novel00909	67.47801141	41.10164678	0.71522	0.28731	1	FALSE
Novel00910	85.59850141	39.42195799	1.1186	0.22018	1	FALSE
Novel00911	236.0505818	223.7431916	0.077252	0.90218	1	FALSE
Novel00912	251.7952468	291.5926059	-0.2117	0.70238	1	FALSE
Novel00913	19.06806042	27.13387762	-0.50894	0.56324	1	FALSE
Novel00914	2487.510396	1011.567588	1.2981	0.2665	1	FALSE
Novel00915	35.18596957	69.42255965	-0.9804	0.16026	1	FALSE
Novel00916	6.947713227	11.08377393	-0.67384	0.60024	1	FALSE
Novel00917	27.46206437	29.74478677	-0.1152	0.8802	1	FALSE
Novel00918	1.93777266	28.35901504	-3.8713	0.29593	1	FALSE
Novel00919	8.962873533	8.691543196	0.044349	0.93288	1	FALSE
Novel00920	164.5316538	75.62185051	1.1215	0.27979	1	FALSE
Novel00921	37.15767334	53.91426751	-0.53701	0.44077	1	FALSE
Novel00922	15.67479043	18.0363794	-0.20246	0.91442	1	FALSE
Novel00923	216.4377391	262.3238486	-0.2774	0.75358	1	FALSE
Novel00924	16.61496432	14.66376489	0.18023	0.86145	1	FALSE
Novel00925	38.45813482	69.29703452	-0.8495	0.21203	1	FALSE
Novel00926	15.32916662	14.67458131	0.06296	0.99515	1	FALSE
Novel00927	307.2560516	214.2353001	0.52025	0.27153	1	FALSE
Novel00928	49.7548676	48.55263533	0.035288	0.97309	1	FALSE
Novel00929	149.2786157	9.88212794	3.917	0.00079745	0.10259	FALSE
Novel00930	83.10459726	80.92496388	0.038343	0.95558	1	FALSE
Novel00931	7.137794824	7.559722625	-0.082855	0.92934	1	FALSE
Novel00932	95.62081506	71.44685445	0.42045	0.77577	1	FALSE
Novel00933	395.5893898	344.8779028	0.19792	0.74075	1	FALSE
Novel00934	0.419870284	9.875912852	-4.5559	0.061527	0.97113	FALSE
Novel00935	6.622326419	4.784864719	0.46886	0.88245	1	FALSE
Novel00936	384.6324481	461.3973944	-0.26253	0.56962	1	FALSE
Novel00937	148.405827	96.76187412	0.61704	0.3974	1	FALSE
Novel00938	172.8485733	166.6108073	0.053027	0.93938	1	FALSE
Novel00939	154.3236451	51.87713852	1.5728	0.048562	0.89658	FALSE
Novel00940	55.76146615	49.0247845	0.18576	0.8404	1	FALSE
Novel00941	35.99835084	5.197279924	2.7921	0.026046	0.69907	FALSE
Novel00942	2.19943702	2130.279852	-9.9197	0.043828	0.86529	FALSE
Novel00943	106.9115104	91.68010502	0.22174	0.85753	1	FALSE
Novel00944	87.8250078	97.18236274	-0.14606	0.80449	1	FALSE
Novel00945	0	11.80899088	#NAME?	0.012651	0.48296	FALSE
Novel00946	77.52475962	107.886502	-0.47679	0.73073	1	FALSE
Novel00947	0	0	NA	NA	NA	NA
Novel00948	61.2300722	24.37435542	1.3289	0.073618	1	FALSE
Novel00949	30.07914238	37.95820538	-0.33565	0.67186	1	FALSE
Novel00950	20.47913153	26.0530739	-0.3473	0.69703	1	FALSE
Novel00951	4.752763686	21.31858259	-2.1653	0.13281	1	FALSE
Novel00952	98.25684111	73.3625754	0.42151	0.4673	1	FALSE
Novel00953	9.12896867	18.33690964	-1.0062	0.37668	1	FALSE
Novel00954	145.8016899	122.045904	0.25658	0.59923	1	FALSE
Novel00955	87.60367296	9.698563863	3.1751	0.031908	0.76892	FALSE
Novel00956	74.63692623	40.24977571	0.89091	0.15612	1	FALSE
Novel00957	18.70742511	5.48788254	1.7693	0.17061	1	FALSE
Novel00958	234.3503132	146.8057877	0.67476	0.19602	1	FALSE
Novel00959	111.0836213	161.3406372	-0.53846	0.33479	1	FALSE
Novel00960	114.0754342	92.18035185	0.30746	0.59478	1	FALSE
Novel00961	14.26523949	146.6684913	-3.362	0.1192	1	FALSE
Novel00962	0.839740568	30.34383025	-5.1753	0.21778	1	FALSE
Novel00963	115.0836442	62.72988023	0.87546	0.20697	1	FALSE
Novel00964	125.2874254	48.54892253	1.3677	0.022218	0.6504	FALSE
Novel00965	0	101.4505988	#NAME?	0.00015686	0.03443	TRUE
Novel00966	39.75879906	13.86864099	1.5194	0.079555	1	FALSE
Novel00967	0	0	NA	NA	NA	NA
Novel00968	11.10084629	20.90495713	-0.91318	0.40754	1	FALSE
Novel00969	358.3484668	287.7644741	0.31647	0.70912	1	FALSE
Novel00970	3.812937518	55.53615756	-3.8645	5.78E-05	0.017211	TRUE
Novel00971	70.30669653	152.7270795	-1.1192	0.047521	0.88759	FALSE
Novel00972	26.79648201	31.6649496	-0.24084	0.71217	1	FALSE
Novel00973	490.1806434	271.5537305	0.85208	0.31726	1	FALSE
Novel00974	18.67200274	40.98419507	-1.1342	0.42533	1	FALSE
Novel00975	18.74378826	26.82478841	-0.51715	0.55541	1	FALSE
Novel00976	13.90231708	25.2715948	-0.86219	0.8109	1	FALSE
Novel00977	0	0	NA	NA	NA	NA
Novel00978	4.797189913	8.945739443	-0.89901	0.62848	1	FALSE
Novel00979	49.60651962	103.4009524	-1.0596	0.11154	1	FALSE
Novel00980	47.52563923	33.35311041	0.51088	0.50415	1	FALSE
Novel00981	23.27685287	51.08710072	-1.1341	0.15004	1	FALSE
Novel00982	62.4908555	175.9988356	-1.4938	0.0052469	0.3031	FALSE
Novel00983	11.94058686	11.82021055	0.014618	0.99875	1	FALSE
Novel00984	44.63563481	21.16238089	1.0767	0.16636	1	FALSE
Novel00985	24.26339235	25.32414441	-0.061732	0.88841	1	FALSE
Novel00986	50.93814765	48.84081744	0.060659	0.91697	1	FALSE
Novel00987	90.91846956	0	Inf	2.37E-13	5.94E-10	TRUE
Novel00988	19.41614519	21.77474798	-0.1654	0.8279	1	FALSE
Novel00989	18.7471611	11.81060464	0.66659	0.5639	1	FALSE
Novel00990	3.117708777	4.286803357	-0.45942	0.91806	1	FALSE
Novel00991	15.30066378	10.03065921	0.60918	0.60928	1	FALSE
Novel00992	6.106858014	25.38597742	-2.0555	0.13095	1	FALSE
Novel00993	0	0	NA	NA	NA	NA
Novel00994	2.196064185	2.403935429	-0.13048	1	1	FALSE
Novel00995	1.93777266	9.419180911	-2.2812	0.23812	1	FALSE
Novel00996	19.61766269	102.3611563	-2.3834	0.00036707	0.05778	FALSE
Novel00997	26.8974795	5.180973902	2.3762	0.041736	0.85246	FALSE
Novel00998	137.0616424	231.8845898	-0.75858	0.53455	1	FALSE
Novel00999	5.55839929	12.19113302	-1.1331	0.40995	1	FALSE
Novel01000	0	19.03169485	#NAME?	0.16138	1	FALSE
Novel01001	459.9654592	445.1354148	0.047281	0.93676	1	FALSE
Novel01002	0	0	NA	NA	NA	NA
Novel01003	33.90809045	0	Inf	0.097881	1	FALSE
Novel01004	15.93680251	0	Inf	0.14046	1	FALSE
Novel01005	0	0	NA	NA	NA	NA
Novel01006	10.11433571	12.79679974	-0.33938	0.84575	1	FALSE
Novel01007	39.15442041	0	Inf	6.29E-05	0.018259	TRUE
Novel01008	0.339080904	640.1103239	-10.882	0.042106	0.8535	FALSE
Novel01009	114.1229145	113.1051694	0.012924	0.94343	1	FALSE
Novel01010	0	0	NA	NA	NA	NA
Novel01011	0	0.577977719	#NAME?	0.94244	1	FALSE
Novel01012	35.81824279	31.48122195	0.1862	0.89663	1	FALSE
Novel01013	27.35503034	6.271705249	2.1249	0.061953	0.97531	FALSE
Novel01014	4.170199999	0	Inf	0.21253	1	FALSE
Novel01015	214.6713586	12.6487535	4.0851	0.090447	1	FALSE
Novel01016	23.76985497	16.85402674	0.49604	0.69511	1	FALSE
Novel01017	15.04237225	42.44431718	-1.4965	0.18362	1	FALSE
Novel01018	1702.94366	2022.029713	-0.24777	0.81425	1	FALSE
Novel01019	18.34209955	9.991347046	0.87641	0.46059	1	FALSE
Novel01020	1.017242713	9.477704886	-3.2199	0.15502	1	FALSE
Novel01021	0	0	NA	NA	NA	NA
Novel01022	117.6610738	0.28898886	8.6694	0.078996	1	FALSE
Novel01023	11.53552532	17.20323512	-0.5766	0.60723	1	FALSE
Novel01024	0	0	NA	NA	NA	NA
Novel01025	27.77827345	31.34714302	-0.17438	0.82075	1	FALSE
Novel01026	1411.932919	50.03237224	4.8187	0.18555	1	FALSE
Novel01027	24.27834605	35.59777994	-0.55212	0.57687	1	FALSE
Novel01028	0	25.10183472	#NAME?	0.0021332	0.18873	FALSE
Novel01029	16.60001062	1.802951571	3.2028	0.037051	0.81792	FALSE
Novel01030	0	0	NA	NA	NA	NA
Novel01031	36.12224905	29.55016144	0.28972	0.76882	1	FALSE
Novel01032	23.20186837	4.114862448	2.4953	0.036316	0.81605	FALSE
Novel01033	0	62.14561054	#NAME?	0.0053356	0.30566	FALSE
Novel01034	33.12054926	42.00033687	-0.34267	0.65996	1	FALSE
Novel01035	554.5839216	862.4861198	-0.6371	0.60115	1	FALSE
Novel01036	620.1418062	963.563211	-0.63578	0.58397	1	FALSE
Novel01037	842.4583508	1106.577964	-0.39343	0.50786	1	FALSE
Novel01038	5.572064488	6.389641731	-0.19752	0.97216	1	FALSE
Novel01039	5.038443406	15.68087675	-1.638	0.19055	1	FALSE
Novel01040	21.13662191	0.311994998	6.0821	0.005201	0.30238	FALSE
Novel01041	346.8256222	511.9082186	-0.56167	0.22031	1	FALSE
Novel01042	49.42479055	56.02881058	-0.18093	0.77897	1	FALSE
Novel01043	174.8998366	187.7493843	-0.10228	0.80796	1	FALSE
Novel01044	0	8.48577999	#NAME?	0.1672	1	FALSE
Novel01045	1.083223351	37.86610446	-5.1275	0.17978	1	FALSE
Novel01046	216.0892195	41.61439578	2.3765	0.020345	0.61601	FALSE
Novel01047	283.4021784	550.6231434	-0.95821	0.41727	1	FALSE
Novel01048	118.7611604	113.5496298	0.06474	0.98574	1	FALSE
Novel01049	73.34405035	0	Inf	0.00031704	0.052524	FALSE
Novel01050	6.136446599	2.45664782	1.3207	0.53365	1	FALSE
Novel01051	0	13.90553265	#NAME?	0.029861	0.74445	FALSE
Novel01052	15.2586407	4.635608228	1.7188	0.52969	1	FALSE
Novel01053	56.30268699	15.66376398	1.8458	0.17263	1	FALSE
Novel01054	0	0	NA	NA	NA	NA
Novel01055	8.301778655	13.86864099	-0.74033	0.63631	1	FALSE
Novel01056	5.268232091	9.722862037	-0.88406	0.57936	1	FALSE
Novel01057	18.44350256	67.36920668	-1.869	0.24119	1	FALSE
Novel01058	145.0722401	77.16867526	0.91068	0.11022	1	FALSE
Novel01059	0	0	NA	NA	NA	NA
Novel01060	69.63976787	61.77726724	0.17284	0.77806	1	FALSE
Novel01061	24.64349775	237.4714481	-3.2685	0.012456	0.48057	FALSE
Novel01062	127.7963548	83.25051518	0.61832	0.30802	1	FALSE
Novel01063	9.996097432	13.77362912	-0.46247	0.76615	1	FALSE
Novel01064	4.618573122	19.71864711	-2.094	0.25761	1	FALSE
Novel01065	8.863728717	43.26421938	-2.2872	0.01501	0.52902	FALSE
Novel01066	24.65850925	36.02440238	-0.54689	0.49257	1	FALSE
Novel01067	7.042196703	20.870083	-1.5673	0.20136	1	FALSE
Novel01068	14.60992252	10.15448906	0.52483	0.70911	1	FALSE
Novel01069	2001.664977	1400.241096	0.51553	0.3811	1	FALSE
Novel01070	168.3702571	265.6280801	-0.65777	0.50191	1	FALSE
Novel01071	464.984359	703.0709857	-0.59649	0.18902	1	FALSE
Novel01072	511.3424501	451.036582	0.18105	0.88672	1	FALSE
Novel01073	101.6759498	166.0599559	-0.70773	0.24716	1	FALSE
Novel01074	19.10576988	34.57106269	-0.85556	0.41417	1	FALSE
Novel01075	19.33438612	27.24866348	-0.49502	0.7853	1	FALSE
Novel01076	1.76138516	1.668709067	0.077978	1	1	FALSE
Novel01077	3.778832554	9.257734441	-1.2927	0.41907	1	FALSE
Novel01078	8.896892895	4.880198567	0.86636	0.66912	1	FALSE
Novel01079	24.47631686	36.85084655	-0.59031	0.43398	1	FALSE
Novel01080	20.39476656	5.507982886	1.8886	0.12669	1	FALSE
Novel01081	42.00380585	55.33902968	-0.39778	0.54962	1	FALSE
Novel01082	32.24922247	164.8156028	-2.3535	0.15747	1	FALSE
Novel01083	118.3707916	160.2302139	-0.43683	0.41838	1	FALSE
Novel01084	127.8668518	143.7085268	-0.1685	0.72723	1	FALSE
Novel01085	22.5773972	61.0562489	-1.4353	0.24012	1	FALSE
Novel01086	3.35896227	6.369541385	-0.92317	0.58572	1	FALSE
Novel01087	498.9327067	77.1985407	2.6922	0.13704	1	FALSE
Novel01088	51.41030447	15.53363752	1.7267	0.033628	0.78909	FALSE
Novel01089	353.3345303	218.2899384	0.69479	0.18155	1	FALSE
Novel01090	13.56323618	52.59597244	-1.9553	0.53627	1	FALSE
Novel01091	17.18837919	19.41472579	-0.17572	0.90824	1	FALSE
Novel01092	92.07937002	152.3850514	-0.72677	0.18078	1	FALSE
Novel01093	136.0585424	235.8326173	-0.79354	0.1282	1	FALSE
Novel01094	1113.364815	627.2077035	0.82791	0.069658	1	FALSE
Novel01095	58.84644563	65.42683957	-0.15293	0.95288	1	FALSE
Novel01096	192.7108206	167.0218636	0.2064	0.89308	1	FALSE
Novel01097	4.634496509	11.47350472	-1.3078	0.37011	1	FALSE
Novel01098	202.4192103	332.8981718	-0.71773	0.15314	1	FALSE
Novel01099	0	0	NA	NA	NA	NA
Novel01100	55.59176652	64.71519027	-0.21923	0.86916	1	FALSE
Novel01101	0.711152128	0	Inf	0.87629	1	FALSE
Novel01102	17.12354209	31.83971451	-0.89485	0.31762	1	FALSE
Novel01103	486.7454231	359.3495574	0.43778	0.70547	1	FALSE
Novel01104	4679.849739	2982.489396	0.64995	0.42813	1	FALSE
Novel01105	117.217535	268.244975	-1.1944	0.2817	1	FALSE
Novel01106	4.488841137	0.28898886	3.9573	0.27212	1	FALSE
Novel01107	7.413124382	15.66158341	-1.0791	0.38954	1	FALSE
Novel01108	51.24200894	145.5464356	-1.5061	0.3444	1	FALSE
Novel01109	827.9120408	1255.356278	-0.60055	0.70549	1	FALSE
Novel01110	2.099351419	7.029049217	-1.7434	0.37626	1	FALSE
Novel01111	91.44457759	137.3716754	-0.58712	0.48646	1	FALSE
Novel01112	78.03734741	120.5405777	-0.62728	0.38855	1	FALSE
Novel01113	129.682768	237.3959749	-0.87231	0.4177	1	FALSE
Novel01114	431.9967676	519.4472954	-0.26596	0.75534	1	FALSE
Novel01115	14.35520658	22.24762264	-0.63208	0.68064	1	FALSE
Novel01116	4.464854677	7.027757181	-0.65445	0.77726	1	FALSE
Novel01117	6.333273866	17.28767102	-1.4487	0.25044	1	FALSE
Novel01118	4.512653738	0	Inf	0.18748	1	FALSE
Novel01119	12.9533421	15.26297194	-0.23671	0.81255	1	FALSE
Novel01120	47.24690794	94.71158921	-1.0033	0.12323	1	FALSE
Novel01121	2.652297622	4.756046997	-0.84252	0.75614	1	FALSE
Novel01122	1.970762979	0.311994998	2.6592	0.68774	1	FALSE
Novel01123	0	4.641016307	#NAME?	0.20406	1	FALSE
Novel01124	0	10.93992552	#NAME?	0.15669	1	FALSE
Novel01125	5.105538688	4.574903685	0.15832	1	1	FALSE
Novel01126	26.22063509	19.07560861	0.45897	0.66617	1	FALSE
Novel01127	40.97987527	33.6632512	0.28374	0.91033	1	FALSE
Novel01128	0	0	NA	NA	NA	NA
Novel01129	11.37620475	14.22414598	-0.32232	0.81138	1	FALSE
Novel01130	338.1020348	369.357367	-0.12756	0.92565	1	FALSE
Novel01131	60.07500553	168.0580229	-1.4841	0.035865	0.81267	FALSE
Novel01132	215.3356828	227.5456605	-0.079569	0.83799	1	FALSE
Novel01133	186.2444547	118.4458801	0.65297	0.70557	1	FALSE
Novel01134	428.1527826	633.8532465	-0.56602	0.52303	1	FALSE
Novel01135	1.536083953	4.210681323	-1.4548	0.63572	1	FALSE
Novel01136	501.950676	437.6070834	0.19791	0.68515	1	FALSE
Novel01137	29.66601776	33.47492274	-0.17427	0.88498	1	FALSE
Novel01138	474.9895475	639.0952297	-0.42814	0.44076	1	FALSE
Novel01139	23.0174467	6.066748791	1.9237	0.10125	1	FALSE
Novel01140	14.0217567	6.365343557	1.1394	0.41434	1	FALSE
Novel01141	21.6817656	26.45846701	-0.28725	0.75881	1	FALSE
Novel01142	436.0625595	2557.314634	-2.552	0.09403	1	FALSE
Novel01143	5.37752431	4.991919961	0.10735	1	1	FALSE
Novel01144	698.2258409	925.1325505	-0.40597	0.35176	1	FALSE
Novel01145	26.10922964	20.22922017	0.36812	0.82894	1	FALSE
Novel01146	0.419870284	369.536553	-9.7816	5.69E-05	0.017211	TRUE
Novel01147	54.94231031	104.9752158	-0.93406	0.13114	1	FALSE
Novel01148	5.190815547	3.12035348	0.73425	0.76781	1	FALSE
Novel01149	4.932524021	7.810287855	-0.66305	0.71121	1	FALSE
Novel01150	98.88969371	97.0553059	0.027013	0.98682	1	FALSE
Novel01151	16.97451389	33.66486521	-0.98787	0.29994	1	FALSE
Novel01152	628.1601361	1211.767337	-0.94791	0.37062	1	FALSE
Novel01153	18.11005268	11.08748647	0.70786	0.54322	1	FALSE
Novel01154	4.86091236	10.1582016	-1.0633	0.57876	1	FALSE
Novel01155	3.633177183	171.3142286	-5.5593	0.002874	0.22431	FALSE
Novel01156	12.25699871	22.58827694	-0.88197	0.55657	1	FALSE
Novel01157	77.94852385	69.82448042	0.15879	0.83118	1	FALSE
Novel01158	11.21351135	29.23259995	-1.3823	0.22604	1	FALSE
Novel01159	0	3.353724156	#NAME?	0.33365	1	FALSE
Novel01160	30.53737345	13.15262644	1.2152	0.30971	1	FALSE
Novel01161	6.041992022	127.8629771	-4.4034	0.037332	0.81958	FALSE
Novel01162	0	5.551492874	#NAME?	0.13846	1	FALSE
Novel01163	1.842174539	93.13789331	-5.6599	0.018113	0.58364	FALSE
Novel01164	11.70856889	51.47150495	-2.1362	0.0075953	0.36896	FALSE
Novel01165	52.09189691	47.87609625	0.12175	0.90097	1	FALSE
Novel01166	87.8761797	94.49242603	-0.10473	0.84224	1	FALSE
Novel01167	7.819300568	12.60564701	-0.68896	0.67307	1	FALSE
Novel01168	24.79135351	45.13086281	-0.86428	0.37581	1	FALSE
Novel01169	8.994778105	7.513710349	0.25956	0.98007	1	FALSE
Novel01170	1.679481135	4.91329564	-1.5487	0.55013	1	FALSE
Novel01171	0	20.9077814	#NAME?	0.0049237	0.29414	FALSE
Novel01172	0	10.36646735	#NAME?	0.02116	0.63307	FALSE
Novel01173	190.454205	741.3636245	-1.9607	0.19363	1	FALSE
Novel01174	74.16145437	196.6086667	-1.4066	0.19735	1	FALSE
Novel01175	8.773935479	40.33348692	-2.2007	0.25811	1	FALSE
Novel01176	4.203190317	11.78000986	-1.4868	0.34075	1	FALSE
Novel01177	2.53514509	3.441954385	-0.44116	0.92372	1	FALSE
Novel01178	39.23901704	22.05033635	0.83149	0.41102	1	FALSE
Novel01179	78.99461713	51.3852102	0.6204	0.51077	1	FALSE
Novel01180	18.71431574	18.66787626	0.0035845	0.95236	1	FALSE
Novel01181	511.1038221	296.1924804	0.78708	0.4813	1	FALSE
Novel01182	18.60356115	78.88710398	-2.0842	0.2036	1	FALSE
Novel01183	138.8901077	63.11340109	1.1379	0.096466	1	FALSE
Novel01184	21.17544602	15.04227627	0.49337	0.65703	1	FALSE
Novel01185	122.4747215	152.969085	-0.32076	0.55564	1	FALSE
Novel01186	0	11.27056552	#NAME?	0.20037	1	FALSE
Novel01187	53.2061849	118.5498593	-1.1558	0.35519	1	FALSE
Novel01188	160.2025529	185.8344703	-0.21412	0.68573	1	FALSE
Novel01189	506.8094589	32.00616582	3.985	0.00015238	0.034087	TRUE
Novel01190	232.2651633	65.91223597	1.8172	0.21574	1	FALSE
Novel01191	237.8280794	115.1502913	1.0464	0.39057	1	FALSE
Novel01192	32.01894157	26.07624334	0.29619	0.71653	1	FALSE
Novel01193	474.079687	399.8050037	0.24583	0.6939	1	FALSE
Novel01194	621.8055827	841.5468113	-0.43658	0.36943	1	FALSE
Novel01195	484.8957791	42.48136236	3.5128	5.43E-08	5.78E-05	TRUE
Novel01196	234.1957842	188.274654	0.31488	0.59109	1	FALSE
Novel01197	28.8787376	10.11929294	1.5129	0.12953	1	FALSE
Novel01198	0	5.180973902	#NAME?	0.27895	1	FALSE
Novel01199	0	0	NA	NA	NA	NA
Novel01200	64.16758623	50.58879427	0.34303	0.64097	1	FALSE
Novel01201	60.47534793	47.47699975	0.34912	0.58178	1	FALSE
Novel01202	41.70695125	0	Inf	0.088546	1	FALSE
Novel01203	30.25550098	27.47590059	0.13903	0.85813	1	FALSE
Novel01204	4.331778757	11.27993123	-1.3807	0.35896	1	FALSE
Novel01205	10.5068467	12.19710792	-0.21521	0.86717	1	FALSE
Novel01206	146.5658666	62.22027775	1.2361	0.030885	0.75592	FALSE
Novel01207	53.74090648	54.01452905	-0.0073269	0.92246	1	FALSE
Novel01208	26.35277023	3.431944973	2.9409	0.067323	0.99391	FALSE
Novel01209	14.46878352	4.3942454	1.7193	0.20972	1	FALSE
Novel01210	33.28661549	38.45182898	-0.20811	0.80531	1	FALSE
Novel01211	128.2441926	150.3920799	-0.22984	0.71498	1	FALSE
Novel01212	217.6899407	146.2283629	0.57405	0.75958	1	FALSE
Novel01213	171.4008083	98.21197704	0.8034	0.68233	1	FALSE
Novel01214	123.587028	93.82410977	0.3975	0.7936	1	FALSE
Novel01215	0	19.07326473	#NAME?	0.15663	1	FALSE
Novel01216	33.38424015	8.310529785	2.0062	0.14788	1	FALSE
Novel01217	114.7205773	101.4678741	0.1771	0.7827	1	FALSE
Novel01218	124.5681089	14.43313696	3.1095	0.22016	1	FALSE
Novel01219	98.94766907	121.5930384	-0.29732	0.692	1	FALSE
Novel01220	12.08064011	61.47939358	-2.3474	0.37046	1	FALSE
Novel01221	20.4095753	12.486822	0.70884	0.52412	1	FALSE
Novel01222	260.5300398	306.7428294	-0.23558	0.6286	1	FALSE
Novel01223	1.259610851	4.559486194	-1.8559	0.49572	1	FALSE
Novel01224	318.0508073	116.7351932	1.446	0.11654	1	FALSE
Novel01225	41.84668567	10.40359894	2.008	0.025795	0.69478	FALSE
Novel01226	37.52056684	90.00365301	-1.2623	0.35818	1	FALSE
Novel01227	8.966275266	23.32059751	-1.379	0.35704	1	FALSE
Novel01228	90.55546	107.0719978	-0.24171	0.6647	1	FALSE
Novel01229	14.58047889	50.17460689	-1.7829	0.048787	0.89665	FALSE
Novel01230	347.9081364	299.2642231	0.21729	0.68698	1	FALSE
Novel01231	119.3912337	96.74783019	0.3034	0.5784	1	FALSE
Novel01232	155.9828598	52.62059671	1.5677	0.006299	0.33446	FALSE
Novel01233	3.213306899	2.889888596	0.15304	0.97608	1	FALSE
Novel01234	142.5674505	81.81073929	0.80128	0.33765	1	FALSE
Novel01235	10.41799425	8.958654646	0.21772	0.94008	1	FALSE
Novel01236	668.2490302	906.9240396	-0.4406	0.66514	1	FALSE
Novel01237	13.02249281	1.793345664	2.8603	0.39341	1	FALSE
Novel01238	14.13870648	0.311994998	5.502	0.22362	1	FALSE
Novel01239	228.1858853	242.9477967	-0.090437	0.90289	1	FALSE
Novel01240	238.1733981	340.3969494	-0.51521	0.29031	1	FALSE
Novel01241	0	10.36646735	#NAME?	0.02116	0.63307	FALSE
Novel01242	0	1.668709067	#NAME?	0.64281	1	FALSE
Novel01243	8.283597079	191.6489586	-4.5321	1.01E-10	1.77E-07	TRUE
Novel01244	8.306295034	5.080553694	0.70922	0.71487	1	FALSE
Novel01245	100.4633137	50.6341631	0.98849	0.26014	1	FALSE
Novel01246	97.52299103	56.24313301	0.79407	0.20793	1	FALSE
Novel01247	5.038443406	4.306015172	0.22662	1	1	FALSE
Novel01248	0	0	NA	NA	NA	NA
Novel01249	0	0	NA	NA	NA	NA
Novel01250	71.95398317	79.96395007	-0.15228	0.87574	1	FALSE
Novel01251	71.16464758	99.06482717	-0.47721	0.42044	1	FALSE
Novel01252	0	19.63316426	#NAME?	0.15124	1	FALSE
Novel01253	6.720153831	9.859606829	-0.55304	0.75293	1	FALSE
Novel01254	22.70818603	81.96871264	-1.8519	0.0077289	0.37287	FALSE
Novel01255	4.296530249	15.70517492	-1.87	0.21826	1	FALSE
Novel01256	38.7290058	37.25817487	0.055857	0.9445	1	FALSE
Novel01257	0	30.99526878	#NAME?	0.0054877	0.30838	FALSE
Novel01258	18.99419057	109.7269843	-2.5303	0.026319	0.70403	FALSE
Novel01259	24.13154714	22.47590696	0.10254	0.91069	1	FALSE
Novel01260	13.97172835	89.4809728	-2.6791	0.0081329	0.38341	FALSE
Novel01261	75.15838706	45.86326464	0.7126	0.73806	1	FALSE
Novel01262	19.15348224	25.50730472	-0.4133	0.88637	1	FALSE
Novel01263	14.67481741	60.1778222	-2.0359	0.042329	0.85424	FALSE
Novel01264	45.2569937	132.3452835	-1.5481	0.038427	0.82902	FALSE
Novel01265	51.8498765	20.88695557	1.3117	0.27541	1	FALSE
Novel01266	24.07474422	0	Inf	0.11541	1	FALSE
Novel01267	10.17242713	35.83461859	-1.8167	0.56201	1	FALSE
Novel01268	292.2486384	140.2389663	1.0593	0.20458	1	FALSE
Novel01269	14.18110617	18.60789694	-0.39194	0.69636	1	FALSE
Novel01270	19.25591273	55.07821484	-1.5162	0.047517	0.88759	FALSE
Novel01271	22.44655057	40.42292713	-0.84868	0.29954	1	FALSE
Novel01272	0	46.85809611	#NAME?	1.28E-07	0.00012869	TRUE
Novel01273	13.85571937	15.03920717	-0.11825	0.87153	1	FALSE
Novel01274	4.092783454	7.175884944	-0.81007	0.80208	1	FALSE
Novel01275	0	0	NA	NA	NA	NA
Novel01276	41.90589174	27.04734267	0.63167	0.3648	1	FALSE
Novel01277	2.148265125	3.964313921	-0.8839	0.78407	1	FALSE
Novel01278	0	0.577977719	#NAME?	0.94244	1	FALSE
Novel01279	8.463357414	5.737559239	0.56079	0.74196	1	FALSE
Novel01280	7.120698994	3.724243129	0.93507	0.67111	1	FALSE
Novel01281	1.856983281	4.088950518	-1.1388	0.71256	1	FALSE
Novel01282	37.56722236	69.37202783	-0.88488	0.19584	1	FALSE
Novel01283	11.54452918	15.91174488	-0.46288	0.85437	1	FALSE
Novel01284	122.3988388	89.15977435	0.45713	0.70608	1	FALSE
Novel01285	7.382392253	4.595004031	0.68402	0.75423	1	FALSE
Novel01286	76.83626193	96.00872851	-0.32138	0.74244	1	FALSE
Novel01287	0.419870284	13.26523663	-4.9816	0.10083	1	FALSE
Novel01288	71.89864262	93.61690127	-0.3808	0.63265	1	FALSE
Novel01289	262.4290883	223.6015202	0.231	0.91827	1	FALSE
Novel01290	1029.7368	1932.349202	-0.90808	0.4759	1	FALSE
Novel01291	0	0	NA	NA	NA	NA
Novel01292	38.12740645	18.0269319	1.0807	0.71775	1	FALSE
Novel01293	29.48399924	65.98245922	-1.1622	0.10414	1	FALSE
Novel01294	0	0	NA	NA	NA	NA
Novel01295	3.990439664	0.857360671	2.2186	0.49857	1	FALSE
Novel01296	1735.640859	1059.468542	0.71213	0.14002	1	FALSE
Novel01297	411.220233	972.7856046	-1.2422	0.0078365	0.37494	FALSE
Novel01298	0	0	NA	NA	NA	NA
Novel01299	954.517715	848.9618797	0.16907	0.72003	1	FALSE
Novel01300	0	0	NA	NA	NA	NA
Novel01301	23.88454656	31.47597718	-0.39817	0.71578	1	FALSE
Novel01302	80.09264922	144.7382232	-0.8537	0.48835	1	FALSE
Novel01303	3009.633043	3023.738545	-0.0067458	0.98288	1	FALSE
Novel01304	628.7176153	329.9625387	0.93011	0.52596	1	FALSE
Novel01305	89.0566952	90.17292963	-0.01797	0.9452	1	FALSE
Novel01306	328.9169441	651.2397414	-0.98547	0.46555	1	FALSE
Novel01307	445.3897253	450.108448	-0.015204	0.99006	1	FALSE
Novel01308	23.41576257	23.35030351	0.0040387	1	1	FALSE
Novel01309	18.38875507	13.57053125	0.43835	0.65873	1	FALSE
Novel01310	25.82926765	32.29434767	-0.32227	0.68374	1	FALSE
Novel01311	53.44455824	56.71803008	-0.085764	0.97214	1	FALSE
Novel01312	44.75841837	63.81480026	-0.51173	0.45812	1	FALSE
Novel01313	12.03055396	12.05237097	-0.0026139	1	1	FALSE
Novel01314	0	0	NA	NA	NA	NA
Novel01315	1.908155176	0.545365674	1.8069	0.78464	1	FALSE
Novel01316	0	3.182671779	#NAME?	0.36197	1	FALSE
Novel01317	0	0	NA	NA	NA	NA
Novel01318	39.61654543	48.64619237	-0.29622	0.7075	1	FALSE
Novel01319	26.56757631	17.89648372	0.56999	0.55332	1	FALSE
Novel01320	23.00847174	19.77265154	0.21866	0.91913	1	FALSE
Novel01321	5.090729946	4.499670183	0.17805	0.98104	1	FALSE
Novel01322	287.291505	321.6984802	-0.16319	0.68705	1	FALSE
Novel01323	946.9907963	383.750623	1.3032	0.078493	1	FALSE
Novel01324	0	0	NA	NA	NA	NA
Novel01325	56.71155578	89.74429018	-0.66218	0.48247	1	FALSE
Novel01326	102.0020168	279.5271012	-1.4544	0.29095	1	FALSE
Novel01327	0	2.181462695	#NAME?	0.52541	1	FALSE
Novel01328	11.63112344	14.51692916	-0.31975	0.82173	1	FALSE
Novel01329	1.356323618	59.52848735	-5.4558	0.1342	1	FALSE
Novel01330	5.247792326	3.912490061	0.42362	0.8415	1	FALSE
Novel01331	0	44.99266809	#NAME?	0.10171	1	FALSE
Novel01332	0	30.35836411	#NAME?	0.0033123	0.23778	FALSE
Novel01333	6.447053564	39.07799954	-2.5996	0.0084835	0.38949	FALSE
Novel01334	0	0	NA	NA	NA	NA
Novel01335	26.61106175	0	Inf	0.0029059	0.22447	FALSE
Novel01336	5.929326969	8.251117278	-0.47672	0.83485	1	FALSE
Novel01337	19.54828032	36.46733059	-0.89956	0.29783	1	FALSE
Novel01338	0	13.90682468	#NAME?	0.17783	1	FALSE
Novel01339	1.470103316	24.59707351	-4.0645	0.26973	1	FALSE
Novel01340	33.25828652	14.88502763	1.1599	0.29849	1	FALSE
Novel01341	319.6768706	437.1049916	-0.45137	0.82197	1	FALSE
Novel01342	0	10.94444507	#NAME?	0.016987	0.56711	FALSE
Novel01343	9.598896204	7.63673319	0.32991	0.92444	1	FALSE
Novel01344	2.115274806	9.479885454	-2.164	0.27571	1	FALSE
Novel01345	110.9721287	156.0814469	-0.4921	0.37447	1	FALSE
Novel01346	1.356323618	17.7334235	-3.7087	0.039666	0.83975	FALSE
Novel01347	0	20.65592414	#NAME?	0.006988	0.3527	FALSE
Novel01348	181.0864272	354.6362686	-0.96966	0.044693	0.87262	FALSE
Novel01349	54.12148934	15.88276411	1.7687	0.084608	1	FALSE
Novel01350	5.97489674	8.405863633	-0.49248	0.71478	1	FALSE
Novel01351	4.133836846	4.213587115	-0.027568	1	1	FALSE
Novel01352	208.1319363	269.3749403	-0.37212	0.42894	1	FALSE
Novel01353	22.05043509	29.89210752	-0.43896	0.64923	1	FALSE
Novel01354	298.4263692	7.37874262	5.3379	0.11331	1	FALSE
Novel01355	231.7745328	661.4998427	-1.513	0.05843	0.95067	FALSE
Novel01356	66.57111776	53.11526777	0.32577	0.70833	1	FALSE
Novel01357	0	0	NA	NA	NA	NA
Novel01358	236.8279884	456.417022	-0.94651	0.06011	0.96314	FALSE
Novel01359	9.177882376	10.31964807	-0.16916	0.95913	1	FALSE
Novel01360	0	0	NA	NA	NA	NA
Novel01361	53.66906316	49.4659359	0.11766	0.92374	1	FALSE
Novel01362	0	17.99706724	#NAME?	0.15758	1	FALSE
Novel01363	108.4766618	50.85340859	1.093	0.11597	1	FALSE
Novel01364	0	0	NA	NA	NA	NA
Novel01365	0	0	NA	NA	NA	NA
Novel01366	103.4181837	181.6530048	-0.8127	0.28937	1	FALSE
Novel01367	978.2388459	834.1383606	0.2299	0.62527	1	FALSE
Novel01368	0.711152128	7.291319139	-3.3579	0.23018	1	FALSE
Novel01369	295.3831687	411.6992958	-0.479	0.61329	1	FALSE
Novel01370	2.747895744	6.352831858	-1.2091	0.56016	1	FALSE
Novel01371	0	0	NA	NA	NA	NA
Novel01372	48.84591852	29.32817373	0.73595	0.49823	1	FALSE
Novel01373	30.0508134	21.35789475	0.49263	0.6624	1	FALSE
Novel01374	19.8328165	9.320456243	1.0894	0.33809	1	FALSE
Novel01375	0	0	NA	NA	NA	NA
Novel01376	6.325210792	83.5311076	-3.7231	0.072169	1	FALSE
Novel01377	0	0	NA	NA	NA	NA
Novel01378	264.8269747	73.00221988	1.859	0.17787	1	FALSE
Novel01379	294.5880421	86.71314214	1.7644	0.26894	1	FALSE
Novel01380	27.40400184	15.83352406	0.7914	0.60652	1	FALSE
Novel01381	174.2592554	108.390054	0.685	0.6991	1	FALSE
Novel01382	0	106.6230132	#NAME?	2.78E-10	4.44E-07	TRUE
Novel01383	2.375824521	0.577977719	2.0393	0.70581	1	FALSE
Novel01384	24.07474422	0	Inf	0.11541	1	FALSE
Novel01385	45.64853501	0	Inf	0.0035891	0.24894	FALSE
Novel01386	120.6206184	107.4566373	0.16672	0.92231	1	FALSE
Novel01387	8.9458355	3.185577571	1.4897	0.40978	1	FALSE
Novel01388	65.0950357	72.21259511	-0.1497	0.82861	1	FALSE
Novel01389	3.942640603	5.666523564	-0.5233	0.84021	1	FALSE
Novel01390	8.525965217	61.5903126	-2.8528	0.00094969	0.11118	FALSE
Novel01391	502.879573	640.3459477	-0.34864	0.50775	1	FALSE
Novel01392	185.8608613	111.1288213	0.74199	0.1686	1	FALSE
Novel01393	0.678161809	6667.862963	-13.263	0.016482	0.55609	FALSE
Novel01394	39.15705522	2.600899736	3.9122	0.081514	1	FALSE
Novel01395	2.745637554	0	Inf	0.36967	1	FALSE
Novel01396	78.41581658	54.82264504	0.51637	0.43736	1	FALSE
Novel01397	73.70199306	30.64775621	1.2659	0.066188	0.98986	FALSE
Novel01398	22.69634461	53.75192788	-1.2439	0.63835	1	FALSE
Novel01399	11.90085087	9.475284122	0.32882	0.79368	1	FALSE
Novel01400	30.09729506	28.52829009	0.077241	0.95122	1	FALSE
Novel01401	12.82361011	3.467866315	1.8867	0.20874	1	FALSE
Novel01402	65.20590635	32.75850521	0.99313	0.56223	1	FALSE
Novel01403	43.9812856	91.01793675	-1.0493	0.097516	1	FALSE
Novel01404	15.02644886	31.07300483	-1.0482	0.24393	1	FALSE
Novel01405	5.953139569	0	Inf	0.23543	1	FALSE
Novel01406	43.94278032	42.05385627	0.063388	0.89151	1	FALSE
Novel01407	9.833346229	2.022922017	2.2812	0.44339	1	FALSE
Novel01408	5.925954134	5.916200263	0.0023766	0.99872	1	FALSE
Novel01409	3.35896227	8.924913873	-1.4098	0.38462	1	FALSE
Novel01410	10.26222037	15.50933934	-0.59579	0.67744	1	FALSE
Novel01411	4.266912765	5.500879266	-0.36647	0.95032	1	FALSE
Novel01412	16.79481135	26.38162001	-0.65152	0.62155	1	FALSE
Novel01413	3366.070831	5024.755253	-0.57799	0.2195	1	FALSE
Novel01414	1875.283574	2526.560744	-0.43007	0.38849	1	FALSE
Novel01415	7.798860803	23.72792636	-1.6053	0.44196	1	FALSE
Novel01416	13.75091463	15.51434392	-0.17408	0.86836	1	FALSE
Novel01417	9.303097981	8.742156804	0.089722	1	1	FALSE
Novel01418	1.259610851	0.28898886	2.1239	0.86426	1	FALSE
Novel01419	143.8352699	52.85857413	1.4442	0.28329	1	FALSE
Novel01420	22.69675013	32.92955733	-0.5369	0.50928	1	FALSE
Novel01421	761.9818171	165.6693437	2.2014	0.26287	1	FALSE
Novel01422	36.55701523	23.45072398	0.64052	0.75792	1	FALSE
Novel01423	4.785754005	19.98818396	-2.0623	0.10634	1	FALSE
Novel01424	20.39025018	6.817070923	1.5807	0.19215	1	FALSE
Novel01425	89.60991611	31.82106977	1.4937	0.12569	1	FALSE
Novel01426	89.67392848	23.72340681	1.9184	0.24794	1	FALSE
Novel01427	8.525965217	8.45817252	0.011517	1	1	FALSE
Novel01428	37.64032528	27.81364937	0.43649	0.82697	1	FALSE
Novel01429	1096.228837	874.4189476	0.32615	0.4818	1	FALSE
Novel01430	0.419870284	22.93078494	-5.7712	0.00085145	0.1053	FALSE
Novel01431	0	11.84854324	#NAME?	0.19578	1	FALSE
Novel01432	13.60074288	28.95483075	-1.0901	0.2787	1	FALSE
Novel01433	11.92463458	2.581687922	2.2076	0.16612	1	FALSE
Novel01434	547.5457075	1601.257657	-1.5482	0.00043211	0.064857	FALSE
Novel01435	48.94351427	14.53945027	1.7511	0.26882	1	FALSE
Novel01436	25.25321797	23.36160495	0.11233	0.90134	1	FALSE
Novel01437	9.947154827	47.03471988	-2.2414	0.02537	0.69144	FALSE
Novel01438	51.74832853	53.33378751	-0.043538	0.90425	1	FALSE
Novel01439	0.372071223	12.02137268	-5.0139	0.029166	0.7367	FALSE
Novel01440	243.9230817	182.9048712	0.41533	0.62991	1	FALSE
Novel01441	0	4.334832893	#NAME?	0.30874	1	FALSE
Novel01442	20.28684954	25.59351795	-0.33523	0.68867	1	FALSE
Novel01443	836.1067825	578.5176606	0.53133	0.24707	1	FALSE
Novel01444	23.71625103	35.48113549	-0.58118	0.45923	1	FALSE
Novel01445	5.038443406	15.76361711	-1.6455	0.27149	1	FALSE
Novel01446	10.49675709	26.48930199	-1.3355	0.32226	1	FALSE
Novel01447	15.95507078	31.51714329	-0.98212	0.4588	1	FALSE
Novel01448	55.79234324	44.94261614	0.31198	0.65954	1	FALSE
Novel01449	107.7754695	48.82645205	1.1423	0.36993	1	FALSE
Novel01450	0	2.3157052	#NAME?	0.50731	1	FALSE
Novel01451	460.7028681	565.6939066	-0.29619	0.53448	1	FALSE
Novel01452	2538.517609	963.7454916	1.3973	0.0078711	0.3751	FALSE
Novel01453	215.283078	150.5403672	0.51608	0.31427	1	FALSE
Novel01454	0.711152128	0.889972717	-0.3236	1	1	FALSE
Novel01455	19.74059121	20.68611542	-0.067498	0.95917	1	FALSE
Novel01456	16.99026342	2.535675646	2.7443	0.065242	0.98538	FALSE
Novel01457	59.41062498	159.784472	-1.4273	0.53329	1	FALSE
Novel01458	23.49206447	35.49372898	-0.59539	0.43842	1	FALSE
Novel01459	37.09635404	32.01698198	0.21244	0.77584	1	FALSE
Novel01460	1376.741807	1158.624102	0.24885	0.6438	1	FALSE
Novel01461	0	23.52030405	#NAME?	0.0040437	0.26204	FALSE
Novel01462	90.72413215	162.483437	-0.84073	0.13314	1	FALSE
Novel01463	182.9105367	152.0823499	0.26629	0.70585	1	FALSE
Novel01464	254.9030408	287.7822623	-0.17503	0.90181	1	FALSE
Novel01465	409.4172435	776.284641	-0.92301	0.06456	0.98535	FALSE
Novel01466	19.43115669	21.12202179	-0.12038	0.85943	1	FALSE
Novel01467	91.87536266	22.2737794	2.0443	0.0029256	0.22533	FALSE
Novel01468	50.73909109	108.513873	-1.0967	0.08635	1	FALSE
Novel01469	3.794755941	8.177901036	-1.1077	0.54805	1	FALSE
Novel01470	5.73927427	10.73117474	-0.90287	0.53146	1	FALSE
Novel01471	1919.078691	1449.470701	0.40489	0.67782	1	FALSE
Novel01472	45.08620832	31.9238287	0.49805	0.47576	1	FALSE
Novel01473	158.2637239	259.8555892	-0.71538	0.26262	1	FALSE
Novel01474	239.2737041	231.8069456	0.045738	0.90382	1	FALSE
Novel01475	15.89803621	29.7741713	-0.90521	0.34226	1	FALSE
Novel01476	10.3441533	12.96074849	-0.32533	0.80471	1	FALSE
Novel01477	54.46308899	25.90486951	1.0721	0.55113	1	FALSE
Novel01478	35.23802445	44.83945345	-0.34764	0.73769	1	FALSE
Novel01479	0.791941507	1.224973852	-0.62929	0.98223	1	FALSE
Novel01480	0	0	NA	NA	NA	NA
Novel01481	19.02720979	36.92285228	-0.95645	0.2382	1	FALSE
Novel01482	6.142077623	4.247491197	0.53212	0.79566	1	FALSE
Novel01483	11.66634305	20.99819194	-0.84791	0.50178	1	FALSE
Novel01484	1681.251189	976.0045313	0.78458	0.13463	1	FALSE
Novel01485	526.5116442	156.2296575	1.7528	0.28615	1	FALSE
Novel01486	216.5528073	147.6657369	0.55238	0.25785	1	FALSE
Novel01487	28.03093396	111.2868821	-1.9892	0.05454	0.93298	FALSE
Novel01488	1640.969666	2369.117106	-0.5298	0.32306	1	FALSE
Novel01489	120.1612442	177.1874841	-0.56031	0.31836	1	FALSE
Novel01490	1871.12202	2097.324247	-0.16465	0.73387	1	FALSE
Novel01491	211.256449	213.733761	-0.016819	0.97644	1	FALSE
Novel01492	75.98908072	93.25630914	-0.29541	0.61778	1	FALSE
Novel01493	12.0792938	14.7364961	-0.28686	0.85474	1	FALSE
Novel01494	20.15377362	94.96070347	-2.2363	0.28298	1	FALSE
Novel01495	8.013869646	7.830388201	0.033415	0.99077	1	FALSE
Novel01496	0.339080904	455.3803377	-10.391	0.048739	0.89665	FALSE
Novel01497	214.7585763	290.2844165	-0.43475	0.36314	1	FALSE
Novel01498	48.00852284	106.8915028	-1.1548	0.051675	0.91295	FALSE
Novel01499	308.0851076	835.4533265	-1.4392	0.0029079	0.22447	FALSE
Novel01500	0	0	NA	NA	NA	NA
Novel01501	45.79967644	75.7361614	-0.72564	0.3796	1	FALSE
Novel01502	0	0	NA	NA	NA	NA
Novel01503	929.6963986	972.3299454	-0.064686	0.82724	1	FALSE
Novel01504	5.458313689	20.30550525	-1.8953	0.20769	1	FALSE
Novel01505	33.49487867	63.80745644	-0.92978	0.18547	1	FALSE
Novel01506	12.80414003	48.7981142	-1.9302	0.021546	0.63969	FALSE
Novel01507	379.8757616	436.7503659	-0.20128	0.68906	1	FALSE
Novel01508	51.51628165	96.66985395	-0.90804	0.19357	1	FALSE
Novel01509	1091.51591	3839.375576	-1.8145	0.25187	1	FALSE
Novel01510	1268.069258	1397.842745	-0.14057	0.79274	1	FALSE
Novel01511	19.54936607	10.17539615	0.94204	0.43104	1	FALSE
Novel01512	286.3583378	339.5816643	-0.24594	0.77562	1	FALSE
Novel01513	2.099351419	25.75633798	-3.6169	0.010542	0.43975	FALSE
Novel01514	559.5029884	1564.103319	-1.4831	0.40179	1	FALSE
Novel01515	234.8288258	413.7699429	-0.81722	0.13339	1	FALSE
Novel01516	105.2208539	130.180454	-0.30709	0.60362	1	FALSE
Novel01517	169.9455138	88.01494831	0.94925	0.64966	1	FALSE
Novel01518	51.51619496	59.68807471	-0.21242	0.83206	1	FALSE
Novel01519	0	8.770167518	#NAME?	0.040973	0.84959	FALSE
Novel01520	116.5649807	270.1046046	-1.2124	0.028291	0.73147	FALSE
Novel01521	14.44048344	23.6065988	-0.70907	0.51671	1	FALSE
Novel01522	43.39734671	23.39712279	0.89128	0.32759	1	FALSE
Novel01523	0	0	NA	NA	NA	NA
Novel01524	122.4363749	141.6069854	-0.20986	0.82936	1	FALSE
Novel01525	107.6200859	156.6260922	-0.54138	0.38362	1	FALSE
Novel01526	1017.364837	1269.365337	-0.31927	0.51996	1	FALSE
Novel01527	34.41200688	16.52733948	1.0581	0.2191	1	FALSE
Novel01528	29.32899229	3.756855174	2.9647	0.11553	1	FALSE
Novel01529	48.50980493	46.94818519	0.047207	0.9332	1	FALSE
Novel01530	5.622121738	4.381733701	0.35961	0.8835	1	FALSE
Novel01531	7.606549915	8.215599441	-0.11112	1	1	FALSE
Novel01532	10.09615413	10.00095295	0.013668	0.97294	1	FALSE
Novel01533	16.40784469	17.65326694	-0.10555	1	1	FALSE
Novel01534	54.40499803	53.86147823	0.014485	0.92878	1	FALSE
Novel01535	0	1.201967714	#NAME?	0.7731	1	FALSE
Novel01536	12.62678284	3.517672914	1.8438	0.4465	1	FALSE
Novel01537	93.58858782	9.285826938	3.3332	0.29118	1	FALSE
Novel01538	5.038443406	11.29357166	-1.1645	0.60789	1	FALSE
Novel01539	10.09618303	25.63081259	-1.3441	0.30092	1	FALSE
Novel01540	232.7006817	233.3880828	-0.0042555	1	1	FALSE
Novel01541	114.5122852	143.9885638	-0.33045	0.88685	1	FALSE
Novel01542	61.88313337	39.78739576	0.63723	0.62592	1	FALSE
Novel01543	248.5802753	329.1839334	-0.40518	0.41589	1	FALSE
Novel01544	1771.81385	949.5550972	0.8999	0.24491	1	FALSE
Novel01545	0.758951188	9.702358187	-3.6763	0.10271	1	FALSE
Novel01546	6.221752357	36.43754255	-2.55	0.027377	0.71961	FALSE
Novel01547	30.03489001	17.7243844	0.7609	0.6643	1	FALSE
Novel01548	0	0	NA	NA	NA	NA
Novel01549	26.26826029	36.24308053	-0.46438	0.67957	1	FALSE
Novel01550	5.167002946	20.50553866	-1.9886	0.25295	1	FALSE
Novel01551	3.729889949	34.22080711	-3.1977	0.054107	0.93154	FALSE
Novel01552	0	13.1037899	#NAME?	0.19233	1	FALSE
Novel01553	1.356323618	0.28898886	2.2306	0.7881	1	FALSE
Novel01554	3.729889949	3.081041319	0.27572	0.90877	1	FALSE
Novel01555	117.4638401	101.0977594	0.21647	0.81887	1	FALSE
Novel01556	25.38766909	11.84652598	1.0997	0.31756	1	FALSE
Novel01557	1106.27537	1879.848357	-0.76491	0.29116	1	FALSE
Novel01558	0	0	NA	NA	NA	NA
Novel01559	10.91656958	63.51217123	-2.5405	0.0029865	0.22655	FALSE
Novel01560	232.1930857	20.367257	3.511	0.29204	1	FALSE
Novel01561	114.9120919	118.85831	-0.048712	0.96862	1	FALSE
Novel01562	58.39775369	116.2502199	-0.99325	0.10396	1	FALSE
Novel01563	75.535222	67.45299399	0.16327	0.83875	1	FALSE
Novel01564	12.37186415	95.86383263	-2.9539	0.00026594	0.046239	TRUE
Novel01565	18.89299033	6.824577786	1.469	0.2834	1	FALSE
Novel01566	0	10.03235475	#NAME?	0.028984	0.73654	FALSE
Novel01567	14.71921473	6.933715369	1.086	0.40154	1	FALSE
Novel01568	4.198702838	9.983839923	-1.2497	0.63277	1	FALSE
Novel01569	99.41255911	51.29714354	0.95455	0.12258	1	FALSE
Novel01570	3.035804753	4.617606665	-0.60507	0.84804	1	FALSE
Novel01571	300.2443675	355.6697697	-0.2444	0.91782	1	FALSE
Novel01572	19.18747115	11.23181991	0.77257	0.61866	1	FALSE
Novel01573	25.16477103	23.44297176	0.10225	0.8984	1	FALSE
Novel01574	148.3066239	187.9382747	-0.34168	0.47447	1	FALSE
Novel01575	15.06166847	16.22955172	-0.10774	0.94631	1	FALSE
Novel01576	465.3444154	893.7721442	-0.94161	0.41027	1	FALSE
Novel01577	17.58895325	11.45768373	0.61835	0.60479	1	FALSE
Novel01578	7.674788741	13.40650097	-0.80473	0.57707	1	FALSE
Novel01579	39.37171634	26.08593104	0.59389	0.51336	1	FALSE
Novel01580	392.463806	494.6897972	-0.33396	0.61002	1	FALSE
Novel01581	134.2022834	165.2354611	-0.30011	0.82345	1	FALSE
Novel01582	128.3093485	81.58931324	0.65317	0.51113	1	FALSE
Novel01583	1204.499789	1483.184835	-0.30026	0.70106	1	FALSE
Novel01584	199.3981864	246.6311972	-0.3067	0.66762	1	FALSE
Novel01585	23.76965221	45.94075612	-0.95065	0.22717	1	FALSE
Novel01586	12.64499332	14.12041673	-0.15922	0.89675	1	FALSE
Novel01587	98.66667959	77.8886428	0.34115	0.63716	1	FALSE
Novel01588	129.7372108	229.6505158	-0.82385	0.12608	1	FALSE
Novel01589	0.744142446	2.364623268	-1.668	0.75109	1	FALSE
Novel01590	14.80809609	40.44940124	-1.4497	0.35714	1	FALSE
Novel01591	123.5248967	103.6231849	0.25346	0.65607	1	FALSE
Novel01592	4.650419896	0.584677835	2.9916	0.34434	1	FALSE
Novel01593	0.339080904	0	Inf	0.98498	1	FALSE
Novel01594	115.2789513	106.6060635	0.11284	0.82493	1	FALSE
Novel01595	49.46729109	104.5716762	-1.0799	0.47927	1	FALSE
Novel01596	122.5731283	305.38892	-1.317	0.050866	0.90978	FALSE
Novel01597	150.0367417	376.6147483	-1.3278	0.10638	1	FALSE
Novel01598	112.4189988	169.7570817	-0.59459	0.30374	1	FALSE
Novel01599	94.69662189	139.3386565	-0.55721	0.30886	1	FALSE
Novel01600	80.57117509	61.64052323	0.38638	0.5803	1	FALSE
Novel01601	838.5793072	638.2026603	0.39393	0.37975	1	FALSE
Novel01602	1022.137201	784.8683307	0.38107	0.41211	1	FALSE
Novel01603	54.25968992	42.84373514	0.3408	0.75031	1	FALSE
Novel01604	10.9495599	15.67708243	-0.51778	0.76601	1	FALSE
Novel01605	10.43280299	1.481350667	2.8161	0.33533	1	FALSE
Novel01606	36.39177372	29.13920158	0.32065	0.6982	1	FALSE
Novel01607	0.744142446	0.311994998	1.2541	0.96467	1	FALSE
Novel01608	14.1218423	17.62977552	-0.32009	0.83592	1	FALSE
Novel01609	159.4360896	159.8469384	-0.0037129	0.96044	1	FALSE
Novel01610	0	0	NA	NA	NA	NA
Novel01611	3.05172814	4.090242554	-0.42256	0.92808	1	FALSE
Novel01612	2.976569785	3.743939971	-0.33091	0.97427	1	FALSE
Novel01613	0	0	NA	NA	NA	NA
Novel01614	21.58013094	90.61255291	-2.07	0.16522	1	FALSE
Novel01615	5.425294471	9.210511913	-0.76358	0.70197	1	FALSE
Novel01616	82.79076196	163.9086027	-0.98535	0.090463	1	FALSE
Novel01617	4.747132662	0	Inf	0.24571	1	FALSE
Novel01618	43.74143668	0	Inf	0.086522	1	FALSE
Novel01619	10.41705346	13.10249812	-0.33089	0.83704	1	FALSE
Novel01620	26.69390656	25.64162901	0.058023	0.92381	1	FALSE
Novel01621	59.62460588	56.07942419	0.088436	0.92621	1	FALSE
Novel01622	97.67201923	79.54605094	0.29616	0.70854	1	FALSE
Novel01623	296.7798801	245.0428988	0.27636	0.7897	1	FALSE
Novel01624	26.65985939	64.28372218	-1.2698	0.058727	0.95325	FALSE
Novel01625	295.9292086	78.15526896	1.9208	0.00026087	0.045584	TRUE
Novel01626	35.77601695	11.43758338	1.6452	0.13892	1	FALSE
Novel01627	170.1631702	82.36676219	1.0468	0.063923	0.98211	FALSE
Novel01628	173.1212391	108.6828173	0.67166	0.71322	1	FALSE
Novel01629	23.90404554	23.90099574	0.00018408	1	1	FALSE
Novel01630	432.5113957	200.5582685	1.1087	0.48997	1	FALSE
Novel01631	102.2005233	156.7773662	-0.61731	0.562	1	FALSE
Novel01632	107.2024008	5.294712556	4.3396	0.10327	1	FALSE
Novel01633	129.0561684	118.2945338	0.12562	0.85169	1	FALSE
Novel01634	36.10592014	10.86210795	1.7329	0.2487	1	FALSE
Novel01635	20.56983665	4.763150617	2.1105	0.30716	1	FALSE
Novel01636	52.44106742	26.27651695	0.99692	0.18767	1	FALSE
Novel01637	1.455294574	11.36186485	-2.9648	0.11866	1	FALSE
Novel01638	524.8548502	420.1778328	0.32092	0.57897	1	FALSE
Novel01639	49.77747885	32.71329968	0.60562	0.37409	1	FALSE
Novel01640	248.6768289	163.337171	0.60642	0.40702	1	FALSE
Novel01641	164.2434558	89.3564172	0.87819	0.28718	1	FALSE
Novel01642	9.15518442	3.922095968	1.223	0.59398	1	FALSE
Novel01643	0	16.6662651	#NAME?	0.13754	1	FALSE
Novel01644	9.840120798	9.535503637	0.045367	1	1	FALSE
Novel01645	194.9710401	1.201967714	7.3417	9.42E-18	3.68E-14	TRUE
Novel01646	8.668044994	1.20866783	2.8423	0.22624	1	FALSE
Novel01647	26.71906546	43.52350199	-0.70393	0.35051	1	FALSE
Novel01648	1211.405372	1295.645248	-0.096989	0.82833	1	FALSE
Novel01649	21.72613403	21.78282166	-0.0037594	0.98442	1	FALSE
Novel01650	24.17371517	1.155955438	4.3863	0.21204	1	FALSE
Novel01651	103.9881684	94.55587795	0.13718	0.81515	1	FALSE
Novel01652	25.10216323	60.99562562	-1.2809	0.090064	1	FALSE
Novel01653	1798.121362	2331.391899	-0.3747	0.8149	1	FALSE
Novel01654	26.00653813	13.64915557	0.93006	0.45493	1	FALSE
Novel01655	13.41291947	0	Inf	0.003776	0.25535	FALSE
Novel01656	48.33253444	23.04710767	1.0684	0.17517	1	FALSE
Novel01657	0	0	NA	NA	NA	NA
Novel01658	507.0241076	565.9627437	-0.15865	0.93045	1	FALSE
Novel01659	0	105.796165	#NAME?	0.00016114	0.03451	TRUE
Novel01660	0	27.42528698	#NAME?	0.0022459	0.19381	FALSE
Novel01661	0	105.2872057	#NAME?	0.00017179	0.035915	TRUE
Novel01662	8.491657494	0	Inf	0.13627	1	FALSE
Novel01663	173.9444064	95.14361973	0.87045	0.27933	1	FALSE
Novel01664	64.58431533	64.77645699	-0.0042857	0.98909	1	FALSE
Novel01665	10.23840777	14.57262913	-0.50927	0.8337	1	FALSE
Novel01666	83.1427127	145.1980384	-0.80436	0.63095	1	FALSE
Novel01667	157.0404766	229.1094401	-0.5449	0.75281	1	FALSE
Novel01668	11.3261764	15.95049049	-0.49394	0.68191	1	FALSE
Novel01669	23.09594899	27.81970089	-0.26847	0.83394	1	FALSE
Novel01670	43.11670449	55.25580403	-0.35788	0.68647	1	FALSE
Novel01671	49.43842685	51.74426957	-0.065766	0.95238	1	FALSE
Novel01672	33.46631803	4.989417674	2.7458	0.059558	0.95778	FALSE
Novel01673	151.7062919	191.8930639	-0.33902	0.46777	1	FALSE
Novel01674	13.00900147	14.25805006	-0.13227	0.94211	1	FALSE
Novel01675	0	0	NA	NA	NA	NA
Novel01676	250.4470293	249.3090198	0.0065704	0.99091	1	FALSE
Novel01677	0.339080904	0	Inf	0.98498	1	FALSE
Novel01678	108.1161421	186.7350152	-0.78841	0.12101	1	FALSE
Novel01679	10.6969283	31.36941903	-1.5522	0.28545	1	FALSE
Novel01680	39.89747711	41.85277592	-0.069026	0.93357	1	FALSE
Novel01681	14.47573195	71.49803101	-2.3043	0.0028185	0.22196	FALSE
Novel01682	9.161958989	12.26103997	-0.42035	0.7535	1	FALSE
Novel01683	53.07040222	55.54479341	-0.065744	0.86083	1	FALSE
Novel01684	140.2898585	150.520991	-0.10155	0.86983	1	FALSE
Novel01685	30483.88169	27052.03015	0.17231	0.69998	1	FALSE
Novel01686	401.5631851	397.5268302	0.014575	0.93644	1	FALSE
Novel01687	0	0	NA	NA	NA	NA
Novel01688	39.83738805	19.6928167	1.0165	0.39503	1	FALSE
Novel01689	616.6962667	604.4028273	0.02905	0.96603	1	FALSE
Novel01690	23.09286561	29.14525825	-0.33581	0.77473	1	FALSE
Novel01691	615.1435776	360.4214587	0.77124	0.11696	1	FALSE
Novel01692	585.3824833	1147.774146	-0.97139	0.084732	1	FALSE
Novel01693	46.71569001	102.9173431	-1.1395	0.098846	1	FALSE
Novel01694	9.17902592	4.045844034	1.1819	0.53992	1	FALSE
Novel01695	252.0856153	100.2791343	1.3299	0.40776	1	FALSE
Novel01696	4345.398408	1549.582412	1.4876	0.14539	1	FALSE
Novel01697	570.7435373	548.3920232	0.057635	0.87594	1	FALSE
Novel01698	3.10178539	28.67012125	-3.2084	0.029668	0.74182	FALSE
Novel01699	0	0	NA	NA	NA	NA
Novel01700	16.88569034	69.82698271	-2.048	0.0055449	0.3106	FALSE
Novel01701	0	0.28898886	#NAME?	1	1	FALSE
Novel01702	0.791941507	1.201967714	-0.60193	0.98296	1	FALSE
Novel01703	758.7924296	1467.417874	-0.9515	0.045482	0.87675	FALSE
Novel01704	13.70308667	53.60792569	-1.9679	0.042204	0.85424	FALSE
Novel01705	106.6140181	236.244782	-1.1479	0.025468	0.69144	FALSE
Novel01706	3.18257477	2.815058598	0.17703	1	1	FALSE
Novel01707	1103.046632	911.2521313	0.27557	0.57746	1	FALSE
Novel01708	280.8066396	956.9443348	-1.7689	0.00017925	0.036182	TRUE
Novel01709	3.698043175	4.49587586	-0.28184	0.90088	1	FALSE
Novel01710	93.34698614	93.26236556	0.0013084	0.94883	1	FALSE
Novel01711	4.604879025	16.40310638	-1.8327	0.17126	1	FALSE
Novel01712	3.911908474	6.183796741	-0.66062	0.74411	1	FALSE
Novel01713	97.44977204	78.46435843	0.31262	0.66089	1	FALSE
Novel01714	45.32303214	62.01411104	-0.45235	0.44959	1	FALSE
Novel01715	71.41845162	57.89311039	0.30291	0.68618	1	FALSE
Novel01716	25.10313292	3.178877455	2.9813	0.066166	0.98986	FALSE
Novel01717	11.33649766	26.32825902	-1.2156	0.3635	1	FALSE
Novel01718	45.05213226	38.39790633	0.23057	0.77232	1	FALSE
Novel01719	0	0	NA	NA	NA	NA
Novel01720	55.82832977	44.17687652	0.33771	0.63429	1	FALSE
Novel01721	111.9111301	147.1362794	-0.3948	0.68666	1	FALSE
Novel01722	345.0106056	393.4949622	-0.1897	0.89199	1	FALSE
Novel01723	6.979560001	14.88462412	-1.0926	0.53601	1	FALSE
Novel01724	254.8495083	169.8943118	0.58501	0.24769	1	FALSE
Novel01725	33.2606314	29.86506223	0.15536	0.98844	1	FALSE
Novel01726	0.419870284	45.35494493	-6.7552	0.14544	1	FALSE
Novel01727	16.34978216	22.86338029	-0.48377	0.61501	1	FALSE
Novel01728	37.80844695	26.14066069	0.53241	0.52709	1	FALSE
Novel01729	0	0	NA	NA	NA	NA
Novel01730	103.507471	0.28898886	8.4845	0.00024544	0.043536	TRUE
Novel01731	35.12227602	0.311994998	6.8147	0.0092194	0.40624	FALSE
Novel01732	7.917156879	11.80269427	-0.57606	0.66145	1	FALSE
Novel01733	1.908155176	4.139160622	-1.1172	0.6823	1	FALSE
Novel01734	79.83920658	129.9638787	-0.70294	0.27869	1	FALSE
Novel01735	0.791941507	0	Inf	0.86779	1	FALSE
Novel01736	1.631682074	0	Inf	0.63764	1	FALSE
Novel01737	92.39818502	57.40772404	0.68662	0.28115	1	FALSE
Novel01738	257.8683764	130.8089731	0.97917	0.36529	1	FALSE
Novel01739	10.39887188	8.660948411	0.26383	0.83428	1	FALSE
Novel01740	0.791941507	0.28898886	1.4544	0.96476	1	FALSE
Novel01741	872.786593	552.5661264	0.65948	0.41937	1	FALSE
Novel01742	82.30420237	103.9766726	-0.33722	0.6437	1	FALSE
Novel01743	1071.571039	1003.169425	0.095162	0.82878	1	FALSE
Novel01744	0	0	NA	NA	NA	NA
Novel01745	809.1085363	777.256383	0.057943	0.96585	1	FALSE
Novel01746	18.44010083	22.56656258	-0.29134	0.88384	1	FALSE
Novel01747	19.74730798	41.74299464	-1.0799	0.40137	1	FALSE
Novel01748	15.61593208	21.64599508	-0.47108	0.68208	1	FALSE
Novel01749	36.60411885	38.22007206	-0.062325	0.99287	1	FALSE
Novel01750	27.0989392	13.67716655	0.98647	0.32818	1	FALSE
Novel01751	12.77698349	23.99374551	-0.90911	0.41552	1	FALSE
Novel01752	24.84387171	21.3160803	0.22095	0.8345	1	FALSE
Novel01753	13.26843654	10.07957727	0.39656	0.79537	1	FALSE
Novel01754	46.71225937	13.87752167	1.7511	0.0942	1	FALSE
Novel01755	19.53924756	6.316021985	1.6293	0.36294	1	FALSE
Novel01756	41.03767724	64.69258789	-0.65665	0.42533	1	FALSE
Novel01757	886.4019995	363.5479853	1.2858	0.42099	1	FALSE
Novel01758	665.9612136	295.4458514	1.1725	0.094958	1	FALSE
Novel01759	52.54953492	86.36934185	-0.71684	0.72948	1	FALSE
Novel01760	54.47106537	54.59928377	-0.0033919	1	1	FALSE
Novel01761	42.00023026	20.351436	1.0453	0.21164	1	FALSE
Novel01762	60.64161693	42.4913764	0.51314	0.43962	1	FALSE
Novel01763	8.543003249	30.09585373	-1.8167	0.22231	1	FALSE
Novel01764	13.76346518	39.36843885	-1.5162	0.085926	1	FALSE
Novel01765	27.24817017	3.817559717	2.8354	0.016635	0.55803	FALSE
Novel01766	0	0	NA	NA	NA	NA
Novel01767	42.73185105	31.76948585	0.42767	0.73239	1	FALSE
Novel01768	1.536083953	2.999511206	-0.96547	0.77653	1	FALSE
Novel01769	283.3678712	271.6521445	0.060916	0.88299	1	FALSE
Novel01770	38.87697762	56.33774163	-0.53519	0.7677	1	FALSE
Novel01771	221.0807497	320.7977929	-0.53709	0.82807	1	FALSE
Novel01772	17.15764706	0.28898886	5.8917	0.0031185	0.23205	FALSE
Novel01773	0	0.818048511	#NAME?	0.86921	1	FALSE
Novel01774	24.34095385	37.16122753	-0.61041	0.50831	1	FALSE
Novel01775	35.35057344	37.56855174	-0.087792	0.93142	1	FALSE
Novel01776	51.09658523	44.38086266	0.20329	0.79632	1	FALSE
Novel01777	41.933396	141.0301366	-1.7498	0.15149	1	FALSE
Novel01778	0	5.802783329	#NAME?	0.2241	1	FALSE
Novel01779	48.39740043	48.69277094	-0.008778	0.97905	1	FALSE
Novel01780	6.770211081	3.494666776	0.95405	0.6803	1	FALSE
Novel01781	37.95126475	136.1601771	-1.8431	0.20836	1	FALSE
Novel01782	90.26252824	150.1554056	-0.73426	0.34849	1	FALSE
Novel01783	0	5.615909956	#NAME?	0.2836	1	FALSE
Novel01784	70.18576565	82.72032628	-0.23706	0.77433	1	FALSE
Novel01785	23.2326294	27.80258786	-0.25907	0.79	1	FALSE
Novel01786	3183.023721	1635.803161	0.9604	0.26671	1	FALSE
Novel01787	89.32675514	782.7017405	-3.1313	0.072216	1	FALSE
Novel01788	0	37.37756696	#NAME?	0.0010814	0.12057	FALSE
Novel01789	1.776193902	8.088863799	-2.1871	0.49825	1	FALSE
Novel01790	8.970762746	3.198977801	1.4876	0.40943	1	FALSE
Novel01791	12.25585517	33.09980296	-1.4334	0.13762	1	FALSE
Novel01792	32.7451052	27.06615124	0.27479	0.78264	1	FALSE
Novel01793	6.49147979	12.28073681	-0.91978	0.53407	1	FALSE
Novel01794	80.30880161	91.85390994	-0.19378	0.76365	1	FALSE
Novel01795	201.9624563	182.7465661	0.14424	0.90791	1	FALSE
Novel01796	29.23265614	26.11305322	0.16281	0.90508	1	FALSE
Novel01797	51.31283847	73.00682943	-0.50871	0.86699	1	FALSE
Novel01798	23.60827622	16.0221745	0.55922	0.64236	1	FALSE
Novel01799	7.861294745	0	Inf	0.16451	1	FALSE
Novel01800	0	0	NA	NA	NA	NA
Novel01801	6.697282015	11.99126293	-0.84034	0.5728	1	FALSE
Novel01802	37.95841594	29.2707016	0.37496	0.74274	1	FALSE
Novel01803	12.40599802	6.395049811	0.95601	0.48255	1	FALSE
Novel01804	4.8369259	5.964714827	-0.30236	0.92617	1	FALSE
Novel01805	3.132517519	3.85267405	-0.29854	0.99428	1	FALSE
Novel01806	294.5619413	226.5912653	0.37848	0.44312	1	FALSE
Novel01807	13.45060002	1.908779858	2.8169	0.20217	1	FALSE
Novel01808	0	0	NA	NA	NA	NA
Novel01809	35.80803759	52.17290902	-0.54302	0.5119	1	FALSE
Novel01810	20.99459994	30.33479116	-0.53096	0.62673	1	FALSE
Novel01811	210.9735612	198.075009	0.091015	0.93191	1	FALSE
Novel01812	26.89542407	21.08714765	0.351	0.7414	1	FALSE
Novel01813	4.464854677	13.20953666	-1.5649	0.30104	1	FALSE
Novel01814	30330.82942	6502.089718	2.2218	0.0022253	0.19298	FALSE
Novel01815	39.65079535	16.9312775	1.2277	0.16437	1	FALSE
Novel01816	15.42925222	10.81940497	0.51205	0.70019	1	FALSE
Novel01817	7.042167804	7.496679102	-0.090232	1	1	FALSE
Novel01818	14.02961702	3.015817229	2.2179	0.1556	1	FALSE
Novel01819	268.7230904	1.740633273	7.2704	1.75E-20	2.05E-16	TRUE
Novel01820	2.988005692	8.302537633	-1.4744	0.453	1	FALSE
Novel01821	15.79454887	3.162571433	2.3203	0.21339	1	FALSE
Novel01822	345.920046	258.5979878	0.41973	0.38722	1	FALSE
Novel01823	333.0624895	187.4462646	0.82932	0.10131	1	FALSE
Novel01824	2.976569785	11.02524996	-1.8891	0.45631	1	FALSE
Novel01825	2.712647236	15.62477354	-2.5261	0.11011	1	FALSE
[truncated: 45,755 more rows]
