# Supplementary material for: Nitric Oxide as a Downstream Signaling Molecule in Brassinosteroid-Mediated Virus Susceptibility to Maize Chlorotic Mottle Virus in Maize
Source: Viruses. 2019 Apr 22;11(4):368. doi: 10.3390/v11040368 (PMC6521138; doi:10.3390/v11040368)
Supplement: Supplementary file 1 [file viruses-11-00368-s001.zip › Supplementary Files/Supplementary File 3 GO categories of enriched transcripts in maize leaves in response to MCMV infection determined using GO seq.xlsx]

## Sheet: CKvsMCMV.DEG_GO_enrichment_resu
GO_accession	Description	Term_type	Over_represented_pValue	Corrected_pValue	DEG_item	DEG_list	Bg_item	Bg_list	Up	Up_Gene_names	Down	Down_Gene_names
GO:1901607	alpha-amino acid biosynthetic process	biological_process	0.00011853	0.1191	6	132	171	29038	6	Zm00001d013532,Zm00001d047736,Zm00001d034453,Zm00001d028750,Zm00001d033539,Zm00001d018161	0
GO:0009067	aspartate family amino acid biosynthetic process	biological_process	0.00017149	0.1191	4	132	62	29038	4	Zm00001d033539,Zm00001d047736,Zm00001d028750,Zm00001d013532	0
GO:0008899	homoserine O-succinyltransferase activity	molecular_function	0.00022472	0.1191	2	132	5	29038	2	Zm00001d013532,Zm00001d033539	0
GO:0009092	homoserine metabolic process	biological_process	0.00022472	0.1191	2	132	5	29038	2	Zm00001d033539,Zm00001d013532	0
GO:0016750	O-succinyltransferase activity	molecular_function	0.00022472	0.1191	2	132	5	29038	2	Zm00001d033539,Zm00001d013532	0
GO:0019279	L-methionine biosynthetic process from L-homoserine via cystathionine	biological_process	0.00022472	0.1191	2	132	5	29038	2	Zm00001d033539,Zm00001d013532	0
GO:0019281	L-methionine biosynthetic process from homoserine via O-succinyl-L-homoserine and cystathionine	biological_process	0.00022472	0.1191	2	132	5	29038	2	Zm00001d013532,Zm00001d033539	0
GO:0071265	L-methionine biosynthetic process	biological_process	0.00022472	0.1191	2	132	5	29038	2	Zm00001d013532,Zm00001d033539	0
GO:0071266	'de novo' L-methionine biosynthetic process	biological_process	0.00022472	0.1191	2	132	5	29038	2	Zm00001d013532,Zm00001d033539	0
GO:0008652	cellular amino acid biosynthetic process	biological_process	0.00043763	0.13852	6	132	216	29038	6	Zm00001d013532,Zm00001d033539,Zm00001d018161,Zm00001d028750,Zm00001d034453,Zm00001d047736	0
GO:0003997	acyl-CoA oxidase activity	molecular_function	0.0004414	0.13852	2	132	7	29038	2	Zm00001d003744,Zm00001d052931	0
GO:0006635	fatty acid beta-oxidation	biological_process	0.0004414	0.13852	2	132	7	29038	2	Zm00001d052931,Zm00001d003744	0
GO:0009062	fatty acid catabolic process	biological_process	0.0004414	0.13852	2	132	7	29038	2	Zm00001d003744,Zm00001d052931	0
GO:0019395	fatty acid oxidation	biological_process	0.0004414	0.13852	2	132	7	29038	2	Zm00001d052931,Zm00001d003744	0
GO:0034440	lipid oxidation	biological_process	0.0004414	0.13852	2	132	7	29038	2	Zm00001d003744,Zm00001d052931	0
GO:0009066	aspartate family amino acid metabolic process	biological_process	0.00046464	0.13852	4	132	80	29038	4	Zm00001d013532,Zm00001d033539,Zm00001d028750,Zm00001d047736	0
GO:0006334	nucleosome assembly	biological_process	0.00061021	0.15319	3	132	36	29038	0		3	Zm00001d018981,Zm00001d034479,Zm00001d045478
GO:0031497	chromatin assembly	biological_process	0.00061021	0.15319	3	132	36	29038	0		3	Zm00001d034479,Zm00001d018981,Zm00001d045478
GO:0034728	nucleosome organization	biological_process	0.00061021	0.15319	3	132	36	29038	0		3	Zm00001d045478,Zm00001d018981,Zm00001d034479
GO:0065004	protein-DNA complex assembly	biological_process	0.00073492	0.15848	4	132	89	29038	1	Zm00001d046937	3	Zm00001d045478,Zm00001d018981,Zm00001d034479
GO:0071824	protein-DNA complex subunit organization	biological_process	0.00073492	0.15848	4	132	89	29038	1	Zm00001d046937	3	Zm00001d018981,Zm00001d034479,Zm00001d045478
GO:0005777	peroxisome	cellular_component	0.00082774	0.15848	3	132	41	29038	2	Zm00001d003744,Zm00001d052931	1	Novel00092
GO:0042579	microbody	cellular_component	0.00082774	0.15848	3	132	41	29038	2	Zm00001d003744,Zm00001d052931	1	Novel00092
GO:0004066	asparagine synthase (glutamine-hydrolyzing) activity	molecular_function	0.00082837	0.15848	2	132	10	29038	2	Zm00001d028750,Zm00001d047736	0
GO:0006333	chromatin assembly or disassembly	biological_process	0.00084225	0.15848	3	132	40	29038	0		3	Zm00001d018981,Zm00001d034479,Zm00001d045478
GO:0044272	sulfur compound biosynthetic process	biological_process	0.00086381	0.15848	4	132	93	29038	4	Zm00001d017597,Zm00001d013532,Zm00001d034453,Zm00001d033539	0
GO:0009086	methionine biosynthetic process	biological_process	0.00092354	0.16052	2	132	10	29038	2	Zm00001d033539,Zm00001d013532	0
GO:0044242	cellular lipid catabolic process	biological_process	0.00094228	0.16052	2	132	10	29038	2	Zm00001d003744,Zm00001d052931	0
GO:0006528	asparagine metabolic process	biological_process	0.0010275	0.16337	2	132	11	29038	2	Zm00001d047736,Zm00001d028750	0
GO:0006529	asparagine biosynthetic process	biological_process	0.0010275	0.16337	2	132	11	29038	2	Zm00001d047736,Zm00001d028750	0
GO:1901605	alpha-amino acid metabolic process	biological_process	0.0013444	0.20193	6	132	268	29038	6	Zm00001d013532,Zm00001d028750,Zm00001d034453,Zm00001d047736,Zm00001d033539,Zm00001d018161	0
GO:0000786	nucleosome	cellular_component	0.0013547	0.20193	3	132	48	29038	0		3	Zm00001d034479,Zm00001d018981,Zm00001d045478
GO:0032993	protein-DNA complex	cellular_component	0.001564	0.22133	3	132	51	29038	0		3	Zm00001d045478,Zm00001d018981,Zm00001d034479
GO:0044815	DNA packaging complex	cellular_component	0.001663	0.22133	3	132	52	29038	0		3	Zm00001d018981,Zm00001d034479,Zm00001d045478
GO:0016053	organic acid biosynthetic process	biological_process	0.0016704	0.22133	7	132	376	29038	6	Zm00001d033539,Zm00001d018161,Zm00001d034453,Zm00001d028750,Zm00001d047736,Zm00001d013532	1	Zm00001d048953
GO:0046394	carboxylic acid biosynthetic process	biological_process	0.0016704	0.22133	7	132	376	29038	6	Zm00001d033539,Zm00001d018161,Zm00001d028750,Zm00001d034453,Zm00001d047736,Zm00001d013532	1	Zm00001d048953
GO:0003995	acyl-CoA dehydrogenase activity	molecular_function	0.0017248	0.22235	2	132	14	29038	2	Zm00001d052931,Zm00001d003744	0
GO:0016748	succinyltransferase activity	molecular_function	0.0018823	0.23628	2	132	14	29038	2	Zm00001d033539,Zm00001d013532	0
GO:0016634	oxidoreductase activity, acting on the CH-CH group of donors, oxygen as acceptor	molecular_function	0.0019741	0.24145	2	132	15	29038	2	Zm00001d052931,Zm00001d003744	0
GO:0072329	monocarboxylic acid catabolic process	biological_process	0.0023203	0.2678	2	132	17	29038	2	Zm00001d052931,Zm00001d003744	0
GO:0000785	chromatin	cellular_component	0.002338	0.2678	3	132	58	29038	0		3	Zm00001d018981,Zm00001d034479,Zm00001d045478
GO:0000097	sulfur amino acid biosynthetic process	biological_process	0.002358	0.2678	2	132	16	29038	2	Zm00001d033539,Zm00001d013532	0
GO:0000781	chromosome, telomeric region	cellular_component	0.0027236	0.30213	2	132	18	29038	0		2	Zm00001d006522,Zm00001d037797
GO:0016884	carbon-nitrogen ligase activity, with glutamine as amido-N-donor	molecular_function	0.0029099	0.31511	2	132	18	29038	2	Zm00001d028750,Zm00001d047736	0
GO:0006520	cellular amino acid metabolic process	biological_process	0.0030211	0.31511	8	132	538	29038	7	Zm00001d028750,Zm00001d033539,Zm00001d018161,Zm00001d034453,Zm00001d047736,Zm00001d013532,Zm00001d003744	1	Zm00001d003058
GO:0006555	methionine metabolic process	biological_process	0.0030388	0.31511	2	132	18	29038	2	Zm00001d033539,Zm00001d013532	0
GO:0008374	O-acyltransferase activity	molecular_function	0.0034976	0.34781	3	132	67	29038	2	Zm00001d033539,Zm00001d013532	1	Zm00001d041839
GO:0048037	cofactor binding	molecular_function	0.0035	0.34781	11	132	919	29038	6	Zm00001d007345,Zm00001d011990,Zm00001d052931,Zm00001d039848,Zm00001d034453,Novel00296	5	Zm00001d041784,Zm00001d004053,Zm00001d003058,Zm00001d029958,Zm00001d027996
GO:0044427	chromosomal part	cellular_component	0.0040167	0.39101	6	132	338	29038	1	Zm00001d046937	5	Zm00001d006522,Zm00001d034479,Zm00001d037797,Zm00001d018981,Zm00001d045478
GO:0019752	carboxylic acid metabolic process	biological_process	0.0046345	0.44213	11	132	970	29038	9	Zm00001d018161,Zm00001d033539,Zm00001d028750,Zm00001d003744,Zm00001d052931,Zm00001d013532,Zm00001d039848,Zm00001d047736,Zm00001d034453	2	Zm00001d048953,Zm00001d003058
GO:0016747	transferase activity, transferring acyl groups other than amino-acyl groups	molecular_function	0.0049444	0.46245	7	132	451	29038	3	Zm00001d013532,Zm00001d025707,Zm00001d033539	4	Novel01564,Zm00001d048953,Novel00965,Zm00001d041839
GO:0009069	serine family amino acid metabolic process	biological_process	0.0052121	0.47811	2	132	24	29038	2	Zm00001d033539,Zm00001d013532	0
GO:0043436	oxoacid metabolic process	biological_process	0.005463	0.49167	11	132	992	29038	9	Zm00001d028750,Zm00001d033539,Zm00001d018161,Zm00001d003744,Zm00001d052931,Zm00001d013532,Zm00001d039848,Zm00001d047736,Zm00001d034453	2	Zm00001d003058,Zm00001d048953
GO:0006082	organic acid metabolic process	biological_process	0.005674	0.5012	11	132	997	29038	9	Zm00001d003744,Zm00001d013532,Zm00001d052931,Zm00001d034453,Zm00001d039848,Zm00001d047736,Zm00001d028750,Zm00001d018161,Zm00001d033539	2	Zm00001d003058,Zm00001d048953
GO:0016627	oxidoreductase activity, acting on the CH-CH group of donors	molecular_function	0.0059093	0.5125	4	132	159	29038	4	Zm00001d052931,Zm00001d003744,Zm00001d034453,Novel01980	0
GO:0006790	sulfur compound metabolic process	biological_process	0.0062103	0.52898	4	132	165	29038	4	Zm00001d033539,Zm00001d034453,Zm00001d013532,Zm00001d017597	0
GO:0044283	small molecule biosynthetic process	biological_process	0.0079904	0.64706	7	132	501	29038	6	Zm00001d034453,Zm00001d028750,Zm00001d047736,Zm00001d033539,Zm00001d018161,Zm00001d013532	1	Zm00001d048953
GO:0016160	amylase activity	molecular_function	0.0079938	0.64706	2	132	30	29038	1	Zm00001d029164	1	Zm00001d043662
GO:0006323	DNA packaging	biological_process	0.0080035	0.64706	3	132	92	29038	0		3	Zm00001d034479,Zm00001d018981,Zm00001d045478
GO:0060589	nucleoside-triphosphatase regulator activity	molecular_function	0.0087613	0.68577	4	132	179	29038	3	Novel00155,Zm00001d010314,Novel00296	1	Novel00092
GO:0000096	sulfur amino acid metabolic process	biological_process	0.0087698	0.68577	2	132	31	29038	2	Zm00001d013532,Zm00001d033539	0
GO:0005694	chromosome	cellular_component	0.0092176	0.70916	6	132	405	29038	1	Zm00001d046937	5	Zm00001d006522,Zm00001d034479,Zm00001d037797,Zm00001d018981,Zm00001d045478
GO:0019087	transformation of host cell by virus	biological_process	0.01181	0.89419	2	132	37	29038	0		2	Zm00001d016755,Zm00001d004053
GO:0034622	cellular macromolecular complex assembly	biological_process	0.012219	0.91068	6	132	429	29038	3	Zm00001d046937,Zm00001d006705,Zm00001d017597	3	Zm00001d034479,Zm00001d018981,Zm00001d045478
GO:0000774	adenyl-nucleotide exchange factor activity	molecular_function	0.014085	1	2	132	40	29038	1	Zm00001d010314	1	Novel00092
GO:0071822	protein complex subunit organization	biological_process	0.014098	1	7	132	573	29038	4	Zm00001d017502,Zm00001d017597,Zm00001d046937,Zm00001d006705	3	Zm00001d045478,Zm00001d034479,Zm00001d018981
GO:0006541	glutamine metabolic process	biological_process	0.014527	1	2	132	40	29038	2	Zm00001d013532,Zm00001d033539	0
GO:0005992	trehalose biosynthetic process	biological_process	0.014907	1	2	132	42	29038	2	Zm00001d017502,Zm00001d018082	0
GO:0016746	transferase activity, transferring acyl groups	molecular_function	0.015096	1	7	132	562	29038	3	Zm00001d025707,Zm00001d013532,Zm00001d033539	4	Novel01564,Zm00001d048953,Novel00965,Zm00001d041839
GO:0030258	lipid modification	biological_process	0.015114	1	2	132	41	29038	2	Zm00001d003744,Zm00001d052931	0
GO:0005991	trehalose metabolic process	biological_process	0.017127	1	2	132	45	29038	2	Zm00001d017502,Zm00001d018082	0
GO:0016054	organic acid catabolic process	biological_process	0.017239	1	2	132	46	29038	2	Zm00001d003744,Zm00001d052931	0
GO:0046395	carboxylic acid catabolic process	biological_process	0.017239	1	2	132	46	29038	2	Zm00001d003744,Zm00001d052931	0
GO:0046351	disaccharide biosynthetic process	biological_process	0.019618	1	2	132	50	29038	2	Zm00001d017502,Zm00001d018082	0
GO:0044282	small molecule catabolic process	biological_process	0.020029	1	2	132	50	29038	2	Zm00001d003744,Zm00001d052931	0
GO:0006446	regulation of translational initiation	biological_process	0.020554	1	1	132	5	29038	1	Zm00001d007599	0
GO:0008190	eukaryotic initiation factor 4E binding	molecular_function	0.020554	1	1	132	5	29038	1	Zm00001d007599	0
GO:0045947	negative regulation of translational initiation	biological_process	0.020554	1	1	132	5	29038	1	Zm00001d007599	0
GO:0071103	DNA conformation change	biological_process	0.020761	1	3	132	132	29038	0		3	Zm00001d045478,Zm00001d018981,Zm00001d034479
GO:0031297	replication fork processing	biological_process	0.021239	1	1	132	5	29038	0		1	Zm00001d005449
GO:0016042	lipid catabolic process	biological_process	0.021261	1	2	132	50	29038	2	Zm00001d003744,Zm00001d052931	0
GO:0050662	coenzyme binding	molecular_function	0.021265	1	8	132	741	29038	5	Zm00001d007345,Novel00296,Zm00001d039848,Zm00001d034453,Zm00001d052931	3	Zm00001d041784,Zm00001d004053,Zm00001d027996
GO:0004026	alcohol O-acetyltransferase activity	molecular_function	0.021727	1	1	132	5	29038	0		1	Zm00001d041839
GO:0034318	alcohol O-acyltransferase activity	molecular_function	0.021727	1	1	132	5	29038	0		1	Zm00001d041839
GO:0004579	dolichyl-diphosphooligosaccharide-protein glycotransferase activity	molecular_function	0.023233	1	1	132	5	29038	1	Zm00001d030402	0
GO:0000724	double-strand break repair via homologous recombination	biological_process	0.024718	1	1	132	6	29038	0		1	Zm00001d036537
GO:0006461	protein complex assembly	biological_process	0.025329	1	6	132	506	29038	3	Zm00001d017597,Zm00001d046937,Zm00001d006705	3	Zm00001d045478,Zm00001d034479,Zm00001d018981
GO:0070271	protein complex biogenesis	biological_process	0.026237	1	6	132	510	29038	3	Zm00001d017597,Zm00001d006705,Zm00001d046937	3	Zm00001d045478,Zm00001d018981,Zm00001d034479
GO:0008250	oligosaccharyltransferase complex	cellular_component	0.027791	1	1	132	6	29038	1	Zm00001d030402	0
GO:0006551	leucine metabolic process	biological_process	0.028936	1	1	132	7	29038	1	Zm00001d018161	0
GO:0009098	leucine biosynthetic process	biological_process	0.028936	1	1	132	7	29038	1	Zm00001d018161	0
GO:0006631	fatty acid metabolic process	biological_process	0.029301	1	4	132	251	29038	3	Zm00001d003744,Zm00001d052931,Zm00001d039848	1	Zm00001d048953
GO:0034219	carbohydrate transmembrane transport	biological_process	0.031659	1	1	132	7	29038	0		1	Zm00001d005449
GO:0065003	macromolecular complex assembly	biological_process	0.031808	1	6	132	534	29038	3	Zm00001d017597,Zm00001d046937,Zm00001d006705	3	Zm00001d045478,Zm00001d034479,Zm00001d018981
GO:0000784	nuclear chromosome, telomeric region	cellular_component	0.03228	1	1	132	8	29038	0		1	Zm00001d006522
GO:0009064	glutamine family amino acid metabolic process	biological_process	0.037581	1	2	132	68	29038	2	Zm00001d013532,Zm00001d033539	0
GO:0004576	oligosaccharyl transferase activity	molecular_function	0.038754	1	1	132	9	29038	1	Zm00001d030402	0
GO:0045005	DNA-dependent DNA replication maintenance of fidelity	biological_process	0.039072	1	1	132	9	29038	0		1	Zm00001d005449
GO:0004418	hydroxymethylbilane synthase activity	molecular_function	0.040391	1	1	132	9	29038	0		1	Novel02551
GO:0004089	carbonate dehydratase activity	molecular_function	0.040873	1	1	132	9	29038	1	Zm00001d005920	0
GO:0004834	tryptophan synthase activity	molecular_function	0.041968	1	1	132	9	29038	1	Zm00001d034453	0
GO:0008272	sulfate transport	biological_process	0.043987	1	1	132	10	29038	0		1	Zm00001d027749
GO:0015116	sulfate transmembrane transporter activity	molecular_function	0.043987	1	1	132	10	29038	0		1	Zm00001d027749
GO:0034637	cellular carbohydrate biosynthetic process	biological_process	0.044984	1	3	132	185	29038	2	Zm00001d018082,Zm00001d017502	1	Zm00001d043662
GO:0008131	primary amine oxidase activity	molecular_function	0.046008	1	1	132	11	29038	1	Zm00001d011990	0
GO:0031555	transcriptional attenuation	biological_process	0.048505	1	1	132	12	29038	1	Zm00001d017502	0
GO:0031556	transcriptional attenuation by ribosome	biological_process	0.048505	1	1	132	12	29038	1	Zm00001d017502	0
GO:0004556	alpha-amylase activity	molecular_function	0.050662	1	1	132	12	29038	0		1	Zm00001d043662
GO:0051087	chaperone binding	molecular_function	0.051099	1	2	132	80	29038	1	Zm00001d010314	1	Novel00092
GO:0005096	GTPase activator activity	molecular_function	0.052096	1	2	132	82	29038	2	Novel00296,Novel00155	0
GO:0000725	recombinational repair	biological_process	0.052493	1	1	132	13	29038	0		1	Zm00001d036537
GO:0031554	regulation of DNA-templated transcription, termination	biological_process	0.053062	1	1	132	13	29038	1	Zm00001d017502	0
GO:0009878	nodule morphogenesis	biological_process	0.053343	1	1	132	14	29038	0		1	Zm00001d054051
GO:0009886	post-embryonic morphogenesis	biological_process	0.053343	1	1	132	14	29038	0		1	Zm00001d054051
GO:0044111	development involved in symbiotic interaction	biological_process	0.053343	1	1	132	14	29038	0		1	Zm00001d054051
GO:0004425	indole-3-glycerol-phosphate synthase activity	molecular_function	0.055632	1	1	132	12	29038	1	Zm00001d034453	0
GO:0005984	disaccharide metabolic process	biological_process	0.056399	1	2	132	88	29038	2	Zm00001d018082,Zm00001d017502	0
GO:0072528	pyrimidine-containing compound biosynthetic process	biological_process	0.056952	1	2	132	85	29038	2	Zm00001d034453,Zm00001d017597	0
GO:0060590	ATPase regulator activity	molecular_function	0.057109	1	2	132	86	29038	1	Zm00001d010314	1	Novel00092
GO:0017150	tRNA dihydrouridine synthase activity	molecular_function	0.057305	1	1	132	13	29038	1	Zm00001d034453	0
GO:0008725	DNA-3-methyladenine glycosylase activity	molecular_function	0.057842	1	1	132	13	29038	1	Zm00001d003124	0
GO:0043733	DNA-3-methylbase glycosylase activity	molecular_function	0.057842	1	1	132	13	29038	1	Zm00001d003124	0
GO:0006050	mannosamine metabolic process	biological_process	0.058356	1	1	132	13	29038	1	Zm00001d034453	0
GO:0006051	N-acetylmannosamine metabolic process	biological_process	0.058356	1	1	132	13	29038	1	Zm00001d034453	0
GO:0047465	N-acylglucosamine-6-phosphate 2-epimerase activity	molecular_function	0.058356	1	1	132	13	29038	1	Zm00001d034453	0
GO:0016413	O-acetyltransferase activity	molecular_function	0.060999	1	1	132	14	29038	0		1	Zm00001d041839
GO:0044281	small molecule metabolic process	biological_process	0.061279	1	12	132	1617	29038	9	Zm00001d034453,Zm00001d047736,Zm00001d039848,Zm00001d003744,Zm00001d013532,Zm00001d052931,Zm00001d033539,Zm00001d018161,Zm00001d028750	3	Zm00001d041839,Zm00001d048953,Zm00001d003058
GO:0030975	thiamine binding	molecular_function	0.061654	1	1	132	14	29038	1	Zm00001d017597	0
GO:0071229	cellular response to acid chemical	biological_process	0.062365	1	1	132	15	29038	1	Novel01625	0
GO:1901682	sulfur compound transmembrane transporter activity	molecular_function	0.063643	1	1	132	15	29038	0		1	Zm00001d027749
GO:0018580	nitronate monooxygenase activity	molecular_function	0.064223	1	1	132	14	29038	1	Zm00001d034453	0
GO:0019031	viral envelope	cellular_component	0.066548	1	3	132	211	29038	2	Zm00001d007599,Zm00001d052389	1	Zm00001d036533
GO:0036338	viral membrane	cellular_component	0.066548	1	3	132	211	29038	2	Zm00001d052389,Zm00001d007599	1	Zm00001d036533
GO:0030695	GTPase regulator activity	molecular_function	0.066753	1	2	132	94	29038	2	Novel00155,Novel00296	0
GO:0002115	store-operated calcium entry	biological_process	0.068137	1	1	132	17	29038	1	Zm00001d032318	0
GO:0051924	regulation of calcium ion transport	biological_process	0.068137	1	1	132	17	29038	1	Zm00001d032318	0
GO:2001256	regulation of store-operated calcium entry	biological_process	0.068137	1	1	132	17	29038	1	Zm00001d032318	0
GO:0016835	carbon-oxygen lyase activity	molecular_function	0.069169	1	3	132	209	29038	3	Zm00001d032230,Zm00001d034453,Zm00001d005920	0
GO:0043933	macromolecular complex subunit organization	biological_process	0.069214	1	7	132	811	29038	4	Zm00001d017597,Zm00001d017502,Zm00001d046937,Zm00001d006705	3	Zm00001d045478,Zm00001d018981,Zm00001d034479
GO:0098687	chromosomal region	cellular_component	0.069409	1	3	132	215	29038	1	Zm00001d046937	2	Zm00001d037797,Zm00001d006522
GO:0031369	translation initiation factor binding	molecular_function	0.069431	1	1	132	17	29038	1	Zm00001d007599	0
GO:0072348	sulfur compound transport	biological_process	0.071986	1	1	132	17	29038	0		1	Zm00001d027749
GO:0008565	protein transporter activity	molecular_function	0.072362	1	2	132	98	29038	2	Zm00001d010314,Zm00001d046937	0
GO:0006568	tryptophan metabolic process	biological_process	0.07355	1	1	132	16	29038	1	Zm00001d034453	0
GO:0006586	indolalkylamine metabolic process	biological_process	0.07355	1	1	132	16	29038	1	Zm00001d034453	0
GO:0042430	indole-containing compound metabolic process	biological_process	0.07355	1	1	132	16	29038	1	Zm00001d034453	0
GO:0006353	DNA-templated transcription, termination	biological_process	0.07518	1	1	132	18	29038	1	Zm00001d017502	0
GO:0016161	beta-amylase activity	molecular_function	0.079511	1	1	132	18	29038	1	Zm00001d029164	0
GO:0043232	intracellular non-membrane-bounded organelle	cellular_component	0.079638	1	11	132	1515	29038	4	Zm00001d033797,Zm00001d052931,Zm00001d007595,Zm00001d046937	7	Zm00001d018955,Zm00001d037797,Zm00001d018981,Zm00001d034479,Zm00001d045478,Zm00001d016675,Zm00001d006522
GO:0006772	thiamine metabolic process	biological_process	0.07971	1	1	132	18	29038	1	Zm00001d034453	0
GO:0009228	thiamine biosynthetic process	biological_process	0.07971	1	1	132	18	29038	1	Zm00001d034453	0
GO:0042723	thiamine-containing compound metabolic process	biological_process	0.07971	1	1	132	18	29038	1	Zm00001d034453	0
GO:0042724	thiamine-containing compound biosynthetic process	biological_process	0.07971	1	1	132	18	29038	1	Zm00001d034453	0
GO:0015035	protein disulfide oxidoreductase activity	molecular_function	0.079916	1	2	132	101	29038	2	Zm00001d048720,Zm00001d011543	0
GO:0015036	disulfide oxidoreductase activity	molecular_function	0.079916	1	2	132	101	29038	2	Zm00001d048720,Zm00001d011543	0
GO:0004402	histone acetyltransferase activity	molecular_function	0.080197	1	1	132	20	29038	1	Zm00001d025707	0
GO:0004789	thiamine-phosphate diphosphorylase activity	molecular_function	0.080497	1	1	132	19	29038	1	Zm00001d034453	0
GO:0072527	pyrimidine-containing compound metabolic process	biological_process	0.083719	1	2	132	108	29038	2	Zm00001d017597,Zm00001d034453	0
GO:0042162	telomeric DNA binding	molecular_function	0.083971	1	1	132	20	29038	0		1	Zm00001d037797
GO:0022607	cellular component assembly	biological_process	0.08412	1	7	132	846	29038	4	Zm00001d051174,Zm00001d006705,Zm00001d046937,Zm00001d017597	3	Zm00001d018981,Zm00001d034479,Zm00001d045478
GO:0003905	alkylbase DNA N-glycosylase activity	molecular_function	0.08608	1	1	132	20	29038	1	Zm00001d003124	0
GO:0043228	non-membrane-bounded organelle	cellular_component	0.086394	1	11	132	1538	29038	4	Zm00001d007595,Zm00001d046937,Zm00001d052931,Zm00001d033797	7	Zm00001d016675,Zm00001d006522,Zm00001d045478,Zm00001d018981,Zm00001d037797,Zm00001d034479,Zm00001d018955
GO:0009229	thiamine diphosphate biosynthetic process	biological_process	0.087634	1	1	132	20	29038	1	Zm00001d017597	0
GO:0042357	thiamine diphosphate metabolic process	biological_process	0.087634	1	1	132	20	29038	1	Zm00001d017597	0
GO:0048856	anatomical structure development	biological_process	0.088246	1	4	132	376	29038	2	Zm00001d017597,Zm00001d005208	2	Zm00001d054051,Zm00001d048027
GO:0048038	quinone binding	molecular_function	0.088918	1	1	132	21	29038	1	Zm00001d011990	0
GO:0034212	peptide N-acetyltransferase activity	molecular_function	0.088952	1	1	132	22	29038	1	Zm00001d025707	0
GO:0061733	peptide-lysine-N-acetyltransferase activity	molecular_function	0.088952	1	1	132	22	29038	1	Zm00001d025707	0
GO:0009312	oligosaccharide biosynthetic process	biological_process	0.089019	1	2	132	112	29038	2	Zm00001d017502,Zm00001d018082	0
GO:0009110	vitamin biosynthetic process	biological_process	0.089283	1	2	132	110	29038	2	Zm00001d013532,Zm00001d034453	0
GO:0042364	water-soluble vitamin biosynthetic process	biological_process	0.089283	1	2	132	110	29038	2	Zm00001d034453,Zm00001d013532	0
GO:0010959	regulation of metal ion transport	biological_process	0.089616	1	1	132	23	29038	1	Zm00001d032318	0
GO:0043269	regulation of ion transport	biological_process	0.089616	1	1	132	23	29038	1	Zm00001d032318	0
GO:0051276	chromosome organization	biological_process	0.090254	1	6	132	764	29038	1	Zm00001d046937	5	Zm00001d018981,Zm00001d006522,Zm00001d034479,Zm00001d041915,Zm00001d045478
GO:0006766	vitamin metabolic process	biological_process	0.090366	1	2	132	111	29038	2	Zm00001d034453,Zm00001d013532	0
GO:0006767	water-soluble vitamin metabolic process	biological_process	0.090366	1	2	132	111	29038	2	Zm00001d013532,Zm00001d034453	0
GO:0019048	modulation by virus of host morphology or physiology	biological_process	0.090681	1	2	132	113	29038	0		2	Zm00001d004053,Zm00001d016755
GO:0017148	negative regulation of translation	biological_process	0.090998	1	1	132	21	29038	1	Zm00001d007599	0
GO:0034249	negative regulation of cellular amide metabolic process	biological_process	0.090998	1	1	132	21	29038	1	Zm00001d007599	0
GO:0008047	enzyme activator activity	molecular_function	0.091677	1	2	132	114	29038	2	Novel00155,Novel00296	0
GO:0016641	oxidoreductase activity, acting on the CH-NH2 group of donors, oxygen as acceptor	molecular_function	0.092232	1	1	132	22	29038	1	Zm00001d011990	0
GO:0050660	flavin adenine dinucleotide binding	molecular_function	0.092906	1	3	132	236	29038	2	Zm00001d052931,Zm00001d034453	1	Zm00001d041784
GO:0016703	oxidoreductase activity, acting on single donors with incorporation of molecular oxygen, incorporation of one atom of oxygen (internal monooxygenases or internal mixed function oxidases)	molecular_function	0.093097	1	1	132	21	29038	1	Zm00001d034453	0
GO:0001871	pattern binding	molecular_function	0.09456	1	2	132	115	29038	0		2	Zm00001d049228,Zm00001d031372
GO:0030247	polysaccharide binding	molecular_function	0.09456	1	2	132	115	29038	0		2	Zm00001d049228,Zm00001d031372
GO:0006325	chromatin organization	biological_process	0.094944	1	3	132	244	29038	0		3	Zm00001d045478,Zm00001d018981,Zm00001d034479
GO:0008556	potassium-transporting ATPase activity	molecular_function	0.096895	1	1	132	22	29038	0		1	Zm00001d005449
GO:0019104	DNA N-glycosylase activity	molecular_function	0.097927	1	1	132	23	29038	1	Zm00001d003124	0
GO:0042710	biofilm formation	biological_process	0.099303	1	1	132	24	29038	1	Novel01625	0
GO:0009791	post-embryonic development	biological_process	0.10081	1	1	132	25	29038	0		1	Zm00001d054051
GO:0015662	ATPase activity, coupled to transmembrane movement of ions, phosphorylative mechanism	molecular_function	0.10421	1	1	132	24	29038	0		1	Zm00001d005449
GO:0044003	modification by symbiont of host morphology or physiology	biological_process	0.10571	1	2	132	124	29038	0		2	Zm00001d016755,Zm00001d004053
GO:0009653	anatomical structure morphogenesis	biological_process	0.10572	1	3	132	256	29038	2	Zm00001d005208,Zm00001d017597	1	Zm00001d054051
GO:0051817	modification of morphology or physiology of other organism involved in symbiotic interaction	biological_process	0.10689	1	2	132	125	29038	0		2	Zm00001d004053,Zm00001d016755
GO:1901566	organonitrogen compound biosynthetic process	biological_process	0.10777	1	13	132	1957	29038	11	Zm00001d028750,Zm00001d033539,Zm00001d018161,Zm00001d007599,Zm00001d047736,Zm00001d007595,Zm00001d034453,Zm00001d017597,Zm00001d003744,Zm00001d013532,Zm00001d052931	2	Novel02551,Zm00001d016675
GO:0016879	ligase activity, forming carbon-nitrogen bonds	molecular_function	0.10991	1	2	132	127	29038	2	Zm00001d028750,Zm00001d047736	0
GO:0044711	single-organism biosynthetic process	biological_process	0.10994	1	11	132	1610	29038	8	Zm00001d017502,Zm00001d028750,Zm00001d018082,Zm00001d033539,Zm00001d018161,Zm00001d013532,Zm00001d034453,Zm00001d047736	3	Zm00001d004053,Zm00001d048953,Zm00001d043662
GO:0009308	amine metabolic process	biological_process	0.11174	1	2	132	126	29038	2	Zm00001d011990,Zm00001d034453	0
GO:0032787	monocarboxylic acid metabolic process	biological_process	0.11325	1	4	132	401	29038	3	Zm00001d003744,Zm00001d052931,Zm00001d039848	1	Zm00001d048953
GO:0007009	plasma membrane organization	biological_process	0.11355	1	1	132	27	29038	0		1	Novel02201
GO:0016872	intramolecular lyase activity	molecular_function	0.11365	1	1	132	26	29038	0		1	Zm00001d006630
GO:0009081	branched-chain amino acid metabolic process	biological_process	0.11419	1	1	132	27	29038	1	Zm00001d018161	0
GO:0009082	branched-chain amino acid biosynthetic process	biological_process	0.11419	1	1	132	27	29038	1	Zm00001d018161	0
GO:0033013	tetrapyrrole metabolic process	biological_process	0.11426	1	3	132	258	29038	1	Zm00001d013532	2	Zm00001d012909,Novel02551
GO:0035821	modification of morphology or physiology of other organism	biological_process	0.11791	1	2	132	133	29038	0		2	Zm00001d016755,Zm00001d004053
GO:0016857	racemase and epimerase activity, acting on carbohydrates and derivatives	molecular_function	0.12219	1	1	132	29	29038	1	Zm00001d034453	0
GO:0016765	transferase activity, transferring alkyl or aryl (other than methyl) groups	molecular_function	0.12333	1	2	132	132	29038	1	Zm00001d034453	1	Novel02551
GO:0016831	carboxy-lyase activity	molecular_function	0.12451	1	2	132	134	29038	1	Zm00001d034453	1	Zm00001d003058
GO:1901564	organonitrogen compound metabolic process	biological_process	0.12641	1	16	132	2588	29038	12	Zm00001d007595,Zm00001d013532,Zm00001d018161,Zm00001d033539,Zm00001d028750,Zm00001d011990,Zm00001d007599,Zm00001d034453,Zm00001d047736,Zm00001d003744,Zm00001d052931,Zm00001d017597	4	Zm00001d016675,Novel02551,Zm00001d003058,Zm00001d012909
GO:0016836	hydro-lyase activity	molecular_function	0.12698	1	2	132	136	29038	2	Zm00001d005920,Zm00001d034453	0
GO:0005102	receptor binding	molecular_function	0.12719	1	4	132	441	29038	3	Novel02754,Zm00001d000452,Zm00001d017597	1	Zm00001d038819
GO:0000272	polysaccharide catabolic process	biological_process	0.13155	1	1	132	31	29038	1	Zm00001d029164	0
GO:0006816	calcium ion transport	biological_process	0.13211	1	1	132	34	29038	1	Zm00001d032318	0
GO:0042803	protein homodimerization activity	molecular_function	0.1333	1	2	132	144	29038	1	Zm00001d010314	1	Novel00092
GO:0016407	acetyltransferase activity	molecular_function	0.1356	1	2	132	143	29038	1	Zm00001d025707	1	Zm00001d041839
GO:0065008	regulation of biological quality	biological_process	0.13622	1	7	132	1023	29038	3	Zm00001d011543,Zm00001d048720,Zm00001d017597	4	Zm00001d006522,Zm00001d004053,Zm00001d016755,Zm00001d041915
GO:0016051	carbohydrate biosynthetic process	biological_process	0.13663	1	3	132	294	29038	2	Zm00001d017502,Zm00001d018082	1	Zm00001d043662
GO:0009512	cytochrome b6f complex	cellular_component	0.13858	1	1	132	33	29038	1	Zm00001d053177	0
GO:0005664	nuclear origin of replication recognition complex	cellular_component	0.13865	1	1	132	33	29038	0		1	Zm00001d006522
GO:0044262	cellular carbohydrate metabolic process	biological_process	0.13934	1	3	132	295	29038	2	Zm00001d017502,Zm00001d018082	1	Zm00001d043662
GO:0043244	regulation of protein complex disassembly	biological_process	0.14041	1	1	132	34	29038	1	Zm00001d017502	0
GO:0044710	single-organism metabolic process	biological_process	0.14085	1	32	132	5946	29038	18	Zm00001d052931,Zm00001d003744,Zm00001d047736,Novel01980,Zm00001d017502,Novel02145,Zm00001d028750,Zm00001d033539,Zm00001d011874,Zm00001d033543,Zm00001d034453,Zm00001d039848,Zm00001d013532,Zm00001d005457,Zm00001d011990,Zm00001d003124,Zm00001d018082,Zm00001d018161	14	Zm00001d048953,Zm00001d014109,Zm00001d003058,Zm00001d043662,Zm00001d041839,Zm00001d036537,Zm00001d006522,Zm00001d042507,Zm00001d004053,Zm00001d041784,Zm00001d005449,Zm00001d027996,Zm00001d041915,Zm00001d012909
GO:0005179	hormone activity	molecular_function	0.14154	1	2	132	151	29038	1	Zm00001d000452	1	Zm00001d038819
GO:0009311	oligosaccharide metabolic process	biological_process	0.14356	1	2	132	150	29038	2	Zm00001d017502,Zm00001d018082	0
GO:0005184	neuropeptide hormone activity	molecular_function	0.14396	1	1	132	36	29038	0		1	Zm00001d038819
GO:0060429	epithelium development	biological_process	0.14404	1	2	132	147	29038	1	Zm00001d005208	1	Zm00001d048027
GO:0004879	RNA polymerase II transcription factor activity, ligand-activated sequence-specific DNA binding	molecular_function	0.14616	1	1	132	35	29038	0		1	Zm00001d028129
GO:0004882	androgen receptor activity	molecular_function	0.14616	1	1	132	35	29038	0		1	Zm00001d028129
GO:0030521	androgen receptor signaling pathway	biological_process	0.14616	1	1	132	35	29038	0		1	Zm00001d028129
GO:0098531	transcription factor activity, direct ligand regulated sequence-specific DNA binding	molecular_function	0.14616	1	1	132	35	29038	0		1	Zm00001d028129
GO:0000105	histidine biosynthetic process	biological_process	0.14651	1	1	132	35	29038	1	Zm00001d034453	0
GO:0006547	histidine metabolic process	biological_process	0.14651	1	1	132	35	29038	1	Zm00001d034453	0
GO:0052803	imidazole-containing compound metabolic process	biological_process	0.14651	1	1	132	35	29038	1	Zm00001d034453	0
GO:0008270	zinc ion binding	molecular_function	0.14999	1	12	132	1939	29038	9	Zm00001d025707,Novel02270,Zm00001d026248,Novel02810,Novel02145,Zm00001d012045,Zm00001d005920,Zm00001d049543,Zm00001d007599	3	Novel02551,Zm00001d005599,Zm00001d042507
GO:0000772	mating pheromone activity	molecular_function	0.15001	1	1	132	36	29038	1	Novel02754	0
GO:0044712	single-organism catabolic process	biological_process	0.15129	1	3	132	298	29038	2	Zm00001d003744,Zm00001d052931	1	Zm00001d012909
GO:0019033	viral tegument	cellular_component	0.1527	1	1	132	37	29038	1	Zm00001d012045	0
GO:0015886	heme transport	biological_process	0.15295	1	1	132	37	29038	1	Zm00001d006705	0
GO:1901678	iron coordination entity transport	biological_process	0.15295	1	1	132	37	29038	1	Zm00001d006705	0
GO:0030170	pyridoxal phosphate binding	molecular_function	0.15401	1	2	132	150	29038	0		2	Zm00001d003058,Zm00001d029958
GO:0030518	intracellular steroid hormone receptor signaling pathway	biological_process	0.1542	1	1	132	37	29038	0		1	Zm00001d028129
GO:0030522	intracellular receptor signaling pathway	biological_process	0.1542	1	1	132	37	29038	0		1	Zm00001d028129
GO:0008483	transaminase activity	molecular_function	0.15472	1	1	132	36	29038	0		1	Zm00001d003058
GO:0008544	epidermis development	biological_process	0.15571	1	1	132	37	29038	0		1	Zm00001d048027
GO:0008121	ubiquinol-cytochrome-c reductase activity	molecular_function	0.15729	1	1	132	37	29038	1	Zm00001d011874	0
GO:0016681	oxidoreductase activity, acting on diphenols and related substances as donors, cytochrome as acceptor	molecular_function	0.15729	1	1	132	37	29038	1	Zm00001d011874	0
GO:0016769	transferase activity, transferring nitrogenous groups	molecular_function	0.15872	1	1	132	37	29038	0		1	Zm00001d003058
GO:0009036	Type II site-specific deoxyribonuclease activity	molecular_function	0.15948	1	1	132	40	29038	1	Zm00001d025707	0
GO:0015666	restriction endodeoxyribonuclease activity	molecular_function	0.15948	1	1	132	40	29038	1	Zm00001d025707	0
GO:0051049	regulation of transport	biological_process	0.15969	1	1	132	41	29038	1	Zm00001d032318	0
GO:0006284	base-excision repair	biological_process	0.15978	1	1	132	40	29038	1	Zm00001d003124	0
GO:0051181	cofactor transport	biological_process	0.1605	1	1	132	39	29038	1	Zm00001d006705	0
GO:0051382	kinetochore assembly	biological_process	0.16306	1	1	132	39	29038	1	Zm00001d046937	0
GO:0051383	kinetochore organization	biological_process	0.16306	1	1	132	39	29038	1	Zm00001d046937	0
GO:0070838	divalent metal ion transport	biological_process	0.16365	1	2	132	164	29038	2	Zm00001d032318,Zm00001d035283	0
GO:0015996	chlorophyll catabolic process	biological_process	0.16382	1	1	132	38	29038	0		1	Zm00001d012909
GO:0046149	pigment catabolic process	biological_process	0.16382	1	1	132	38	29038	0		1	Zm00001d012909
GO:0047746	chlorophyllase activity	molecular_function	0.16382	1	1	132	38	29038	0		1	Zm00001d012909
GO:0016667	oxidoreductase activity, acting on a sulfur group of donors	molecular_function	0.16454	1	2	132	159	29038	2	Zm00001d048720,Zm00001d011543	0
GO:0000981	RNA polymerase II transcription factor activity, sequence-specific DNA binding	molecular_function	0.16693	1	1	132	41	29038	0		1	Zm00001d028129
GO:0007155	cell adhesion	biological_process	0.16725	1	2	132	171	29038	1	Zm00001d046937	1	Zm00001d037797
GO:0009307	DNA restriction-modification system	biological_process	0.16752	1	1	132	42	29038	1	Zm00001d025707	0
GO:0044355	clearance of foreign intracellular DNA	biological_process	0.16752	1	1	132	42	29038	1	Zm00001d025707	0
GO:0005875	microtubule associated complex	cellular_component	0.17157	1	1	132	44	29038	0		1	Zm00001d018955
GO:0050840	extracellular matrix binding	molecular_function	0.17331	1	1	132	41	29038	1	Zm00001d000452	0
GO:0000808	origin recognition complex	cellular_component	0.17564	1	1	132	43	29038	0		1	Zm00001d006522
GO:0003707	steroid hormone receptor activity	molecular_function	0.17683	1	1	132	43	29038	0		1	Zm00001d028129
GO:0005496	steroid binding	molecular_function	0.17683	1	1	132	43	29038	0		1	Zm00001d028129
GO:0009888	tissue development	biological_process	0.1799	1	2	132	170	29038	1	Zm00001d005208	1	Zm00001d048027
GO:0009236	cobalamin biosynthetic process	biological_process	0.18011	1	1	132	44	29038	1	Zm00001d013532	0
GO:0006302	double-strand break repair	biological_process	0.18062	1	1	132	45	29038	0		1	Zm00001d036537
GO:0005186	pheromone activity	molecular_function	0.18291	1	1	132	45	29038	1	Novel02754	0
GO:0009235	cobalamin metabolic process	biological_process	0.18304	1	1	132	45	29038	1	Zm00001d013532	0
GO:0016799	hydrolase activity, hydrolyzing N-glycosyl compounds	molecular_function	0.18336	1	1	132	45	29038	1	Zm00001d003124	0
GO:0070887	cellular response to chemical stimulus	biological_process	0.18367	1	1	132	47	29038	1	Novel01625	0
GO:0072511	divalent inorganic cation transport	biological_process	0.18452	1	2	132	177	29038	2	Zm00001d032318,Zm00001d035283	0
GO:0022610	biological adhesion	biological_process	0.18603	1	2	132	183	29038	1	Zm00001d046937	1	Zm00001d037797
GO:0016854	racemase and epimerase activity	molecular_function	0.18946	1	1	132	47	29038	1	Zm00001d034453	0
GO:0051704	multi-organism process	biological_process	0.19054	1	11	132	1835	29038	6	Zm00001d004342,Zm00001d051174,Novel02754,Zm00001d005208,Zm00001d017502,Novel01625	5	Novel01243,Zm00001d016755,Zm00001d039786,Zm00001d054051,Zm00001d004053
GO:0044085	cellular component biogenesis	biological_process	0.19501	1	7	132	1057	29038	4	Zm00001d006705,Zm00001d046937,Zm00001d051174,Zm00001d017597	3	Zm00001d034479,Zm00001d018981,Zm00001d045478
GO:0019069	viral capsid assembly	biological_process	0.19769	1	1	132	50	29038	1	Zm00001d051174	0
GO:0006259	DNA metabolic process	biological_process	0.20061	1	11	132	1950	29038	4	Novel02145,Zm00001d003124,Zm00001d025707,Zm00001d007595	7	Novel01564,Zm00001d041915,Zm00001d042507,Zm00001d005449,Novel02230,Zm00001d036537,Zm00001d006522
GO:0009877	nodulation	biological_process	0.20305	1	1	132	52	29038	0		1	Zm00001d054051
GO:0070069	cytochrome complex	cellular_component	0.20315	1	1	132	51	29038	1	Zm00001d053177	0
GO:0016798	hydrolase activity, acting on glycosyl bonds	molecular_function	0.20358	1	5	132	689	29038	2	Zm00001d029164,Zm00001d003124	3	Zm00001d043662,Zm00001d042507,Zm00001d043988
GO:0004315	3-oxoacyl-[acyl-carrier-protein] synthase activity	molecular_function	0.20366	1	1	132	48	29038	0		1	Zm00001d048953
GO:0016830	carbon-carbon lyase activity	molecular_function	0.20487	1	2	132	185	29038	1	Zm00001d034453	1	Zm00001d003058
GO:0010333	terpene synthase activity	molecular_function	0.20524	1	1	132	51	29038	1	Zm00001d032230	0
GO:0008150	biological_process	biological_process	0.20638	1	101	132	21295	29038	54	Zm00001d052931,Zm00001d047736,Zm00001d048711,Zm00001d049543,Zm00001d035283,Zm00001d032318,Zm00001d025707,Zm00001d007595,Zm00001d032230,Zm00001d017502,Zm00001d033539,Zm00001d017597,Zm00001d004342,Zm00001d039848,Novel00296,Zm00001d010314,Zm00001d048720,Zm00001d029164,Novel01625,Zm00001d007599,Zm00001d005208,Zm00001d043374,Zm00001d003124,Zm00001d018082,Zm00001d034779,Zm00001d044642,Zm00001d003744,Zm…	47	Novel00965,Zm00001d048953,Zm00001d012508,Zm00001d027749,Zm00001d043662,Novel02551,Zm00001d037797,Zm00001d039786,Novel01243,Zm00001d041839,Zm00001d013578,Zm00001d018955,Zm00001d041784,Zm00001d004053,Zm00001d010410,Novel02230,Zm00001d029958,Zm00001d021422,Zm00001d054051,Zm00001d012909,Zm00001d034479,Zm00001d016755,Zm00001d014109,Zm00001d018981,Zm00001d040679,Zm00001d003058,Zm00001d032222,Zm00001d03…
GO:0016874	ligase activity	molecular_function	0.20833	1	3	132	357	29038	3	Zm00001d047736,Zm00001d028750,Zm00001d003744	0
GO:0016838	carbon-oxygen lyase activity, acting on phosphates	molecular_function	0.21282	1	1	132	53	29038	1	Zm00001d032230	0
GO:0019900	kinase binding	molecular_function	0.2134	1	1	132	53	29038	0		1	Zm00001d046621
GO:0004312	fatty acid synthase activity	molecular_function	0.21458	1	1	132	51	29038	0		1	Zm00001d048953
GO:0043623	cellular protein complex assembly	biological_process	0.21482	1	3	132	363	29038	3	Zm00001d017597,Zm00001d046937,Zm00001d006705	0
GO:0006040	amino sugar metabolic process	biological_process	0.21494	1	1	132	53	29038	1	Zm00001d034453	0
GO:0016491	oxidoreductase activity	molecular_function	0.21589	1	16	132	2813	29038	13	Novel01980,Zm00001d007345,Zm00001d011543,Zm00001d011990,Zm00001d018161,Zm00001d018082,Zm00001d033543,Zm00001d011874,Zm00001d052931,Zm00001d003744,Zm00001d039848,Zm00001d034453,Zm00001d048720	3	Zm00001d014109,Zm00001d041784,Zm00001d004053
GO:0006787	porphyrin-containing compound catabolic process	biological_process	0.21705	1	1	132	52	29038	0		1	Zm00001d012909
GO:0033015	tetrapyrrole catabolic process	biological_process	0.21705	1	1	132	52	29038	0		1	Zm00001d012909
GO:0032269	negative regulation of cellular protein metabolic process	biological_process	0.22034	1	1	132	57	29038	1	Zm00001d007599	0
GO:0051248	negative regulation of protein metabolic process	biological_process	0.22034	1	1	132	57	29038	1	Zm00001d007599	0
GO:0009072	aromatic amino acid family metabolic process	biological_process	0.22556	1	1	132	55	29038	1	Zm00001d034453	0
GO:0051187	cofactor catabolic process	biological_process	0.22786	1	1	132	55	29038	0		1	Zm00001d012909
GO:0005976	polysaccharide metabolic process	biological_process	0.22945	1	2	132	207	29038	1	Zm00001d029164	1	Zm00001d043662
GO:0033014	tetrapyrrole biosynthetic process	biological_process	0.22947	1	2	132	200	29038	1	Zm00001d013532	1	Novel02551
GO:0034508	centromere complex assembly	biological_process	0.23045	1	1	132	58	29038	1	Zm00001d046937	0
GO:0016888	endodeoxyribonuclease activity, producing 5'-phosphomonoesters	molecular_function	0.23064	1	1	132	60	29038	1	Zm00001d025707	0
GO:0001101	response to acid chemical	biological_process	0.23375	1	1	132	58	29038	1	Novel01625	0
GO:0016638	oxidoreductase activity, acting on the CH-NH2 group of donors	molecular_function	0.23483	1	1	132	62	29038	1	Zm00001d011990	0
GO:0019829	cation-transporting ATPase activity	molecular_function	0.23628	1	1	132	58	29038	0		1	Zm00001d005449
GO:0042625	ATPase activity, coupled to transmembrane movement of ions	molecular_function	0.23628	1	1	132	58	29038	0		1	Zm00001d005449
GO:0006066	alcohol metabolic process	biological_process	0.23672	1	1	132	59	29038	0		1	Zm00001d041839
GO:0019953	sexual reproduction	biological_process	0.2388	1	2	132	207	29038	2	Zm00001d005208,Novel02754	0
GO:0015994	chlorophyll metabolic process	biological_process	0.23986	1	1	132	59	29038	0		1	Zm00001d012909
GO:0016829	lyase activity	molecular_function	0.24366	1	4	132	553	29038	3	Zm00001d034453,Zm00001d032230,Zm00001d005920	1	Zm00001d003058
GO:0005783	endoplasmic reticulum	cellular_component	0.24568	1	3	132	384	29038	3	Novel00296,Zm00001d030402,Zm00001d032318	0
GO:0045454	cell redox homeostasis	biological_process	0.24693	1	2	132	205	29038	2	Zm00001d048720,Zm00001d011543	0
GO:0055114	oxidation-reduction process	biological_process	0.25255	1	15	132	2702	29038	11	Zm00001d011990,Zm00001d018082,Zm00001d018161,Zm00001d003744,Zm00001d052931,Zm00001d011874,Zm00001d033543,Zm00001d005457,Zm00001d034453,Zm00001d039848,Novel01980	4	Zm00001d014109,Zm00001d004053,Zm00001d041784,Zm00001d027996
GO:0032879	regulation of localization	biological_process	0.25546	1	1	132	70	29038	1	Zm00001d032318	0
GO:0010256	endomembrane system organization	biological_process	0.25819	1	1	132	68	29038	0		1	Novel02201
GO:0051701	interaction with host	biological_process	0.25983	1	2	132	223	29038	0		2	Zm00001d016755,Zm00001d004053
GO:0042802	identical protein binding	molecular_function	0.25992	1	2	132	224	29038	1	Zm00001d010314	1	Novel00092
GO:0044248	cellular catabolic process	biological_process	0.26023	1	5	132	761	29038	3	Zm00001d010314,Zm00001d003744,Zm00001d052931	2	Zm00001d012909,Novel00092
GO:0004519	endonuclease activity	molecular_function	0.26198	1	2	132	238	29038	2	Zm00001d025707,Zm00001d051174	0
GO:0006281	DNA repair	biological_process	0.26256	1	5	132	855	29038	1	Zm00001d003124	4	Zm00001d036537,Zm00001d005449,Zm00001d041915,Zm00001d042507
GO:0004185	serine-type carboxypeptidase activity	molecular_function	0.26276	1	1	132	64	29038	0		1	Zm00001d037797
GO:0019842	vitamin binding	molecular_function	0.26613	1	1	132	68	29038	1	Zm00001d017597	0
GO:0006304	DNA modification	biological_process	0.26656	1	1	132	70	29038	1	Zm00001d025707	0
GO:0005577	fibrinogen complex	cellular_component	0.2666	1	1	132	73	29038	1	Zm00001d017597	0
GO:0030168	platelet activation	biological_process	0.2666	1	1	132	73	29038	1	Zm00001d017597	0
GO:1901681	sulfur compound binding	molecular_function	0.26854	1	1	132	69	29038	1	Zm00001d017597	0
GO:0016679	oxidoreductase activity, acting on diphenols and related substances as donors	molecular_function	0.27264	1	1	132	70	29038	1	Zm00001d011874	0
GO:0043241	protein complex disassembly	biological_process	0.27368	1	1	132	70	29038	1	Zm00001d017502	0
GO:0042592	homeostatic process	biological_process	0.27528	1	4	132	658	29038	2	Zm00001d011543,Zm00001d048720	2	Zm00001d041915,Zm00001d006522
GO:0006457	protein folding	biological_process	0.27548	1	2	132	226	29038	1	Zm00001d010314	1	Novel00092
GO:0003674	molecular_function	molecular_function	0.27911	1	118	132	25405	29038	65	Novel02145,Novel03039,Zm00001d033797,Zm00001d030402,Zm00001d028750,Novel02754,Zm00001d046937,Novel01980,Zm00001d019450,Zm00001d006705,Zm00001d001770,Zm00001d044138,Zm00001d003744,Zm00001d034779,Zm00001d051174,Zm00001d011990,Zm00001d011543,Zm00001d048693,Zm00001d007345,Zm00001d049020,Zm00001d018161,Zm00001d006823,Zm00001d010204,Zm00001d031717,Zm00001d013532,Novel02270,Zm00001d005457,Zm00001d021850…	53	Zm00001d049228,Zm00001d000298,Zm00001d038819,Zm00001d036533,Zm00001d031372,Zm00001d043988,Zm00001d003058,Zm00001d032222,Zm00001d014109,Zm00001d021149,Zm00001d038838,Zm00001d040679,Zm00001d018981,Zm00001d041915,Zm00001d052383,Zm00001d048027,Zm00001d028129,Zm00001d034735,Zm00001d005449,Zm00001d027996,Zm00001d016675,Novel01564,Zm00001d042507,Zm00001d046621,Zm00001d020780,Novel00092,Zm00001d045478,Zm…
GO:0043604	amide biosynthetic process	biological_process	0.27962	1	7	132	1161	29038	6	Zm00001d007595,Zm00001d047736,Zm00001d028750,Zm00001d003744,Zm00001d052931,Zm00001d007599	1	Zm00001d016675
GO:0009056	catabolic process	biological_process	0.28053	1	6	132	977	29038	4	Zm00001d029164,Zm00001d010314,Zm00001d003744,Zm00001d052931	2	Zm00001d012909,Novel00092
GO:0051536	iron-sulfur cluster binding	molecular_function	0.28305	1	2	132	235	29038	2	Zm00001d005457,Zm00001d018161	0
GO:0051540	metal cluster binding	molecular_function	0.28305	1	2	132	235	29038	2	Zm00001d018161,Zm00001d005457	0
GO:0009055	electron carrier activity	molecular_function	0.28339	1	3	132	405	29038	3	Zm00001d048720,Zm00001d011543,Zm00001d021850	0
GO:0032984	macromolecular complex disassembly	biological_process	0.2835	1	1	132	73	29038	1	Zm00001d017502	0
GO:0004520	endodeoxyribonuclease activity	molecular_function	0.28428	1	1	132	76	29038	1	Zm00001d025707	0
GO:0017004	cytochrome complex assembly	biological_process	0.28551	1	1	132	75	29038	1	Zm00001d006705	0
GO:0022411	cellular component disassembly	biological_process	0.28657	1	1	132	74	29038	1	Zm00001d017502	0
GO:0008168	methyltransferase activity	molecular_function	0.28766	1	4	132	605	29038	3	Zm00001d044138,Zm00001d007405,Zm00001d049020	1	Zm00001d034735
GO:0004930	G-protein coupled receptor activity	molecular_function	0.2887	1	1	132	79	29038	0		1	Zm00001d038819
GO:0015103	inorganic anion transmembrane transporter activity	molecular_function	0.2908	1	1	132	77	29038	0		1	Zm00001d027749
GO:0004180	carboxypeptidase activity	molecular_function	0.2931	1	1	132	74	29038	0		1	Zm00001d037797
GO:0030246	carbohydrate binding	molecular_function	0.29322	1	2	132	241	29038	0		2	Zm00001d031372,Zm00001d049228
GO:0006413	translational initiation	biological_process	0.29431	1	1	132	77	29038	1	Zm00001d007599	0
GO:0030674	protein binding, bridging	molecular_function	0.29659	1	1	132	82	29038	1	Zm00001d017597	0
GO:0060090	binding, bridging	molecular_function	0.29659	1	1	132	82	29038	1	Zm00001d017597	0
GO:0007596	blood coagulation	biological_process	0.29668	1	1	132	82	29038	1	Zm00001d017597	0
GO:0071705	nitrogen compound transport	biological_process	0.29835	1	2	132	245	29038	1	Zm00001d006705	1	Zm00001d005449
GO:0044403	symbiosis, encompassing mutualism through parasitism	biological_process	0.30021	1	5	132	822	29038	1	Zm00001d051174	4	Zm00001d004053,Zm00001d054051,Zm00001d016755,Novel01243
GO:0015144	carbohydrate transmembrane transporter activity	molecular_function	0.30092	1	1	132	78	29038	0		1	Zm00001d005449
GO:1901476	carbohydrate transporter activity	molecular_function	0.30092	1	1	132	78	29038	0		1	Zm00001d005449
GO:0005789	endoplasmic reticulum membrane	cellular_component	0.30421	1	2	132	249	29038	2	Zm00001d030402,Zm00001d032318	0
GO:0005516	calmodulin binding	molecular_function	0.30544	1	1	132	81	29038	1	Zm00001d011874	0
GO:0044419	interspecies interaction between organisms	biological_process	0.3064	1	5	132	829	29038	1	Zm00001d051174	4	Zm00001d054051,Zm00001d016755,Novel01243,Zm00001d004053
GO:0005525	GTP binding	molecular_function	0.30828	1	4	132	639	29038	1	Zm00001d035283	3	Zm00001d024497,Zm00001d008053,Zm00001d006522
GO:0009058	biosynthetic process	biological_process	0.30876	1	34	132	6880	29038	20	Zm00001d017597,Zm00001d034453,Zm00001d005208,Zm00001d007599,Zm00001d018161,Zm00001d018082,Zm00001d013532,Novel02270,Zm00001d049543,Zm00001d052931,Zm00001d003744,Zm00001d034779,Zm00001d047736,Zm00001d017502,Zm00001d033539,Zm00001d028750,Zm00001d032318,Zm00001d025707,Zm00001d046937,Zm00001d007595	14	Novel01564,Zm00001d046621,Zm00001d004053,Zm00001d006522,Zm00001d029958,Zm00001d028129,Zm00001d005449,Zm00001d016675,Zm00001d021422,Zm00001d048953,Zm00001d012508,Zm00001d043662,Zm00001d003058,Novel02551
GO:0042175	nuclear outer membrane-endoplasmic reticulum membrane network	cellular_component	0.30913	1	2	132	252	29038	2	Zm00001d032318,Zm00001d030402	0
GO:0004553	hydrolase activity, hydrolyzing O-glycosyl compounds	molecular_function	0.30953	1	4	132	619	29038	1	Zm00001d029164	3	Zm00001d043662,Zm00001d042507,Zm00001d043988
GO:0003857	3-hydroxyacyl-CoA dehydrogenase activity	molecular_function	0.31157	1	1	132	80	29038	1	Zm00001d039848	0
GO:0006417	regulation of translation	biological_process	0.31187	1	1	132	84	29038	1	Zm00001d007599	0
GO:0034248	regulation of cellular amide metabolic process	biological_process	0.31187	1	1	132	84	29038	1	Zm00001d007599	0
GO:0016701	oxidoreductase activity, acting on single donors with incorporation of molecular oxygen	molecular_function	0.31272	1	1	132	81	29038	1	Zm00001d034453	0
GO:0005488	binding	molecular_function	0.31337	1	80	132	17092	29038	40	Zm00001d000452,Zm00001d002550,Zm00001d034453,Zm00001d011874,Zm00001d049020,Zm00001d018161,Zm00001d007345,Zm00001d011990,Zm00001d048693,Zm00001d005457,Novel02270,Zm00001d031717,Zm00001d006705,Zm00001d001770,Zm00001d051174,Zm00001d034779,Zm00001d003744,Novel02145,Zm00001d046937,Novel02754,Zm00001d052389,Zm00001d039848,Zm00001d005051,Novel00296,Zm00001d010314,Zm00001d017597,Novel01730,Novel02810,Zm0…	40	Zm00001d020780,Zm00001d042507,Zm00001d046621,Novel01564,Zm00001d006522,Zm00001d045478,Novel00092,Zm00001d048027,Zm00001d052383,Zm00001d027996,Zm00001d016675,Zm00001d028129,Zm00001d034735,Zm00001d018981,Zm00001d038838,Zm00001d040679,Zm00001d021149,Zm00001d031372,Zm00001d000298,Zm00001d038819,Zm00001d049228,Zm00001d003058,Zm00001d041784,Zm00001d004053,Zm00001d018955,Zm00001d008053,Zm00001d019131,Zm…
GO:0016758	transferase activity, transferring hexosyl groups	molecular_function	0.31345	1	4	132	621	29038	2	Zm00001d030402,Zm00001d048711	2	Zm00001d032222,Zm00001d043662
GO:0030176	integral component of endoplasmic reticulum membrane	cellular_component	0.31372	1	1	132	87	29038	1	Zm00001d032318	0
GO:0031227	intrinsic component of endoplasmic reticulum membrane	cellular_component	0.31372	1	1	132	87	29038	1	Zm00001d032318	0
GO:0003824	catalytic activity	molecular_function	0.31493	1	68	132	14394	29038	38	Zm00001d017502,Zm00001d012045,Zm00001d033539,Zm00001d026248,Zm00001d025707,Zm00001d032230,Zm00001d005920,Zm00001d048711,Zm00001d052931,Zm00001d047736,Zm00001d018082,Zm00001d003124,Zm00001d048720,Zm00001d052389,Zm00001d029164,Novel00296,Zm00001d007405,Zm00001d039848,Novel02145,Novel03039,Zm00001d033797,Zm00001d028750,Zm00001d030402,Novel01980,Zm00001d019450,Zm00001d044138,Zm00001d003744,Zm00001d05…	30	Zm00001d037797,Zm00001d043662,Zm00001d005599,Novel02551,Zm00001d024497,Zm00001d048953,Novel00965,Zm00001d012909,Zm00001d018955,Zm00001d041784,Zm00001d004053,Novel01243,Zm00001d013578,Zm00001d019131,Zm00001d041839,Zm00001d036533,Zm00001d031372,Zm00001d043988,Zm00001d003058,Zm00001d032222,Zm00001d014109,Zm00001d040679,Zm00001d041915,Zm00001d048027,Zm00001d034735,Zm00001d005449,Zm00001d016675,Novel0…
GO:0001775	cell activation	biological_process	0.31558	1	1	132	88	29038	1	Zm00001d017597	0
GO:0006974	cellular response to DNA damage stimulus	biological_process	0.31813	1	5	132	918	29038	1	Zm00001d003124	4	Zm00001d041915,Zm00001d042507,Zm00001d005449,Zm00001d036537
GO:0006576	cellular biogenic amine metabolic process	biological_process	0.31978	1	1	132	85	29038	1	Zm00001d034453	0
GO:0044106	cellular amine metabolic process	biological_process	0.31978	1	1	132	85	29038	1	Zm00001d034453	0
GO:0008236	serine-type peptidase activity	molecular_function	0.31992	1	3	132	437	29038	2	Zm00001d010204,Zm00001d019450	1	Zm00001d037797
GO:0017171	serine hydrolase activity	molecular_function	0.31992	1	3	132	437	29038	2	Zm00001d019450,Zm00001d010204	1	Zm00001d037797
GO:0032561	guanyl ribonucleotide binding	molecular_function	0.31996	1	4	132	650	29038	1	Zm00001d035283	3	Zm00001d024497,Zm00001d008053,Zm00001d006522
GO:1901615	organic hydroxy compound metabolic process	biological_process	0.32081	1	1	132	85	29038	0		1	Zm00001d041839
GO:0030234	enzyme regulator activity	molecular_function	0.32241	1	4	132	643	29038	3	Novel00155,Novel00296,Zm00001d010314	1	Novel00092
GO:0006807	nitrogen compound metabolic process	biological_process	0.32278	1	39	132	8114	29038	23	Zm00001d007595,Zm00001d046937,Zm00001d032230,Zm00001d032318,Zm00001d025707,Zm00001d028750,Zm00001d033539,Novel02145,Zm00001d017502,Zm00001d047736,Zm00001d034779,Zm00001d052931,Zm00001d003744,Zm00001d049543,Novel02270,Zm00001d013532,Zm00001d003124,Zm00001d018161,Zm00001d007599,Zm00001d011990,Zm00001d005208,Zm00001d034453,Zm00001d017597	16	Novel02551,Zm00001d003058,Zm00001d012508,Zm00001d021422,Zm00001d016675,Zm00001d005449,Novel02230,Zm00001d028129,Zm00001d012909,Zm00001d041915,Zm00001d006522,Zm00001d036537,Zm00001d041784,Zm00001d042507,Zm00001d046621,Novel01564
GO:0043603	cellular amide metabolic process	biological_process	0.32384	1	7	132	1223	29038	6	Zm00001d028750,Zm00001d007595,Zm00001d047736,Zm00001d003744,Zm00001d052931,Zm00001d007599	1	Zm00001d016675
GO:0016741	transferase activity, transferring one-carbon groups	molecular_function	0.32479	1	4	132	641	29038	3	Zm00001d007405,Zm00001d049020,Zm00001d044138	1	Zm00001d034735
GO:0044432	endoplasmic reticulum part	cellular_component	0.32571	1	2	132	262	29038	2	Zm00001d032318,Zm00001d030402	0
GO:0004803	transposase activity	molecular_function	0.32734	1	1	132	91	29038	1	Novel02145	0
GO:0019001	guanyl nucleotide binding	molecular_function	0.32841	1	4	132	659	29038	1	Zm00001d035283	3	Zm00001d006522,Zm00001d008053,Zm00001d024497
GO:0010608	posttranscriptional regulation of gene expression	biological_process	0.33024	1	1	132	90	29038	1	Zm00001d007599	0
GO:0000902	cell morphogenesis	biological_process	0.33608	1	1	132	94	29038	1	Zm00001d017597	0
GO:0032989	cellular component morphogenesis	biological_process	0.33608	1	1	132	94	29038	1	Zm00001d017597	0
GO:0044255	cellular lipid metabolic process	biological_process	0.33625	1	4	132	645	29038	3	Zm00001d003744,Zm00001d052931,Zm00001d039848	1	Zm00001d048953
GO:0016887	ATPase activity	molecular_function	0.33733	1	4	132	691	29038	1	Zm00001d052389	3	Zm00001d005449,Zm00001d024497,Zm00001d019131
GO:0044764	multi-organism cellular process	biological_process	0.33888	1	5	132	868	29038	2	Zm00001d051174,Novel01625	3	Zm00001d004053,Zm00001d016755,Novel01243
GO:0031514	motile cilium	cellular_component	0.33908	1	1	132	94	29038	1	Zm00001d010314	0
GO:0007599	hemostasis	biological_process	0.33954	1	1	132	96	29038	1	Zm00001d017597	0
GO:0050817	coagulation	biological_process	0.33954	1	1	132	96	29038	1	Zm00001d017597	0
GO:0050878	regulation of body fluid levels	biological_process	0.33954	1	1	132	96	29038	1	Zm00001d017597	0
GO:0010558	negative regulation of macromolecule biosynthetic process	biological_process	0.34005	1	1	132	92	29038	1	Zm00001d007599	0
GO:0031327	negative regulation of cellular biosynthetic process	biological_process	0.34005	1	1	132	92	29038	1	Zm00001d007599	0
GO:0051172	negative regulation of nitrogen compound metabolic process	biological_process	0.34005	1	1	132	92	29038	1	Zm00001d007599	0
GO:2000113	negative regulation of cellular macromolecule biosynthetic process	biological_process	0.34005	1	1	132	92	29038	1	Zm00001d007599	0
GO:0009890	negative regulation of biosynthetic process	biological_process	0.34555	1	1	132	94	29038	1	Zm00001d007599	0
GO:0005215	transporter activity	molecular_function	0.34745	1	11	132	2124	29038	8	Zm00001d043374,Zm00001d006823,Zm00001d035283,Zm00001d010314,Zm00001d046937,Zm00001d051174,Zm00001d011874,Zm00001d017597	3	Zm00001d010410,Zm00001d027749,Zm00001d005449
GO:0000723	telomere maintenance	biological_process	0.34812	1	2	132	345	29038	0		2	Zm00001d006522,Zm00001d041915
GO:0032200	telomere organization	biological_process	0.34812	1	2	132	345	29038	0		2	Zm00001d041915,Zm00001d006522
GO:0060249	anatomical structure homeostasis	biological_process	0.34812	1	2	132	345	29038	0		2	Zm00001d041915,Zm00001d006522
GO:0032502	developmental process	biological_process	0.35101	1	4	132	676	29038	2	Zm00001d017597,Zm00001d005208	2	Zm00001d054051,Zm00001d048027
GO:0006606	protein import into nucleus	biological_process	0.35149	1	1	132	100	29038	1	Zm00001d046937	0
GO:0034504	protein localization to nucleus	biological_process	0.35149	1	1	132	100	29038	1	Zm00001d046937	0
GO:0044744	protein targeting to nucleus	biological_process	0.35149	1	1	132	100	29038	1	Zm00001d046937	0
GO:0051170	nuclear import	biological_process	0.35149	1	1	132	100	29038	1	Zm00001d046937	0
GO:1902593	single-organism nuclear import	biological_process	0.35149	1	1	132	100	29038	1	Zm00001d046937	0
GO:0038023	signaling receptor activity	molecular_function	0.35207	1	2	132	288	29038	0		2	Zm00001d028129,Zm00001d038819
GO:0044249	cellular biosynthetic process	biological_process	0.35286	1	31	132	6374	29038	20	Zm00001d049543,Zm00001d052931,Zm00001d003744,Zm00001d017597,Zm00001d034779,Zm00001d034453,Zm00001d047736,Zm00001d017502,Zm00001d005208,Zm00001d007599,Zm00001d018082,Zm00001d018161,Zm00001d033539,Zm00001d028750,Zm00001d013532,Zm00001d025707,Zm00001d032318,Novel02270,Zm00001d046937,Zm00001d007595	11	Novel01564,Zm00001d046621,Zm00001d048953,Zm00001d006522,Zm00001d012508,Zm00001d028129,Zm00001d043662,Zm00001d005449,Zm00001d016675,Zm00001d021422,Novel02551
GO:0048869	cellular developmental process	biological_process	0.35327	1	2	132	281	29038	2	Zm00001d017597,Zm00001d005208	0
GO:0008171	O-methyltransferase activity	molecular_function	0.35712	1	1	132	95	29038	1	Zm00001d049020	0
GO:1901576	organic substance biosynthetic process	biological_process	0.35972	1	32	132	6605	29038	20	Zm00001d049543,Zm00001d034779,Zm00001d052931,Zm00001d003744,Zm00001d047736,Zm00001d017502,Zm00001d028750,Zm00001d033539,Zm00001d032318,Zm00001d025707,Zm00001d007595,Zm00001d046937,Zm00001d017597,Zm00001d034453,Zm00001d007599,Zm00001d005208,Zm00001d018161,Zm00001d018082,Novel02270,Zm00001d013532	12	Zm00001d048953,Zm00001d012508,Zm00001d043662,Novel02551,Zm00001d046621,Novel01564,Zm00001d004053,Zm00001d006522,Zm00001d005449,Zm00001d028129,Zm00001d021422,Zm00001d016675
GO:0033554	cellular response to stress	biological_process	0.36135	1	5	132	967	29038	1	Zm00001d003124	4	Zm00001d005449,Zm00001d042507,Zm00001d041915,Zm00001d036537
GO:0042060	wound healing	biological_process	0.36294	1	1	132	104	29038	1	Zm00001d017597	0
GO:0005929	cilium	cellular_component	0.36559	1	1	132	103	29038	1	Zm00001d010314	0
GO:0015093	ferrous iron transmembrane transporter activity	molecular_function	0.36604	1	1	132	102	29038	1	Zm00001d035283	0
GO:0015684	ferrous iron transport	biological_process	0.36604	1	1	132	102	29038	1	Zm00001d035283	0
GO:0061630	ubiquitin protein ligase activity	molecular_function	0.3662	1	1	132	100	29038	1	Zm00001d012045	0
GO:0061659	ubiquitin-like protein ligase activity	molecular_function	0.3662	1	1	132	100	29038	1	Zm00001d012045	0
GO:0005882	intermediate filament	cellular_component	0.36661	1	1	132	102	29038	1	Zm00001d033797	0
GO:0045111	intermediate filament cytoskeleton	cellular_component	0.36661	1	1	132	102	29038	1	Zm00001d033797	0
GO:0009250	glucan biosynthetic process	biological_process	0.36766	1	1	132	109	29038	0		1	Zm00001d043662
GO:0032040	small-subunit processome	cellular_component	0.36783	1	1	132	105	29038	1	Zm00001d012045	0
GO:0044703	multi-organism reproductive process	biological_process	0.36906	1	2	132	288	29038	2	Novel02754,Zm00001d005208	0
GO:0044763	single-organism cellular process	biological_process	0.3692	1	36	132	7655	29038	22	Zm00001d047736,Zm00001d044642,Zm00001d003744,Zm00001d052931,Zm00001d028750,Zm00001d033539,Zm00001d017502,Novel02145,Zm00001d046937,Zm00001d048720,Zm00001d034453,Zm00001d039848,Zm00001d010314,Zm00001d039674,Zm00001d017597,Zm00001d003124,Zm00001d018082,Zm00001d018161,Zm00001d005208,Zm00001d011543,Zm00001d046036,Zm00001d013532	14	Zm00001d048953,Zm00001d038819,Novel02201,Zm00001d003058,Zm00001d043662,Zm00001d042507,Zm00001d018955,Zm00001d036537,Zm00001d006522,Zm00001d012909,Zm00001d041915,Zm00001d005449,Zm00001d028129,Zm00001d051525
GO:0004497	monooxygenase activity	molecular_function	0.36954	1	1	132	100	29038	1	Zm00001d034453	0
GO:0019068	virion assembly	biological_process	0.37005	1	1	132	103	29038	1	Zm00001d051174	0
GO:1901575	organic substance catabolic process	biological_process	0.37117	1	4	132	681	29038	3	Zm00001d003744,Zm00001d052931,Zm00001d029164	1	Zm00001d012909
GO:0016021	integral component of membrane	cellular_component	0.37234	1	16	132	3227	29038	10	Zm00001d012045,Zm00001d030402,Zm00001d032318,Zm00001d046937,Zm00001d052389,Zm00001d035283,Zm00001d006705,Zm00001d017597,Zm00001d039674,Novel00296	6	Zm00001d038819,Zm00001d005449,Zm00001d016675,Zm00001d027749,Zm00001d004053,Zm00001d016755
GO:0015698	inorganic anion transport	biological_process	0.37282	1	1	132	104	29038	0		1	Zm00001d027749
GO:0005975	carbohydrate metabolic process	biological_process	0.37411	1	7	132	1312	29038	4	Zm00001d018082,Zm00001d029164,Zm00001d034453,Zm00001d017502	3	Zm00001d043988,Zm00001d043662,Zm00001d042507
GO:0008643	carbohydrate transport	biological_process	0.37701	1	1	132	103	29038	0		1	Zm00001d005449
GO:0019725	cellular homeostasis	biological_process	0.37705	1	2	132	285	29038	2	Zm00001d011543,Zm00001d048720	0
GO:0008152	metabolic process	biological_process	0.3779	1	74	132	15889	29038	39	Zm00001d034453,Zm00001d011874,Zm00001d033543,Zm00001d049020,Zm00001d018161,Zm00001d010204,Zm00001d011990,Zm00001d007345,Zm00001d005457,Zm00001d013532,Novel02270,Zm00001d019450,Zm00001d044138,Zm00001d003744,Zm00001d034779,Zm00001d028750,Novel02145,Novel03039,Zm00001d033797,Zm00001d046937,Novel01980,Zm00001d029164,Zm00001d010314,Zm00001d039848,Zm00001d017597,Zm00001d018082,Zm00001d003124,Zm00001d00…	35	Novel01564,Zm00001d042507,Zm00001d046621,Zm00001d006630,Zm00001d006522,Zm00001d036537,Novel00092,Zm00001d048027,Zm00001d041915,Zm00001d027996,Zm00001d016675,Zm00001d028129,Zm00001d005449,Zm00001d040679,Zm00001d014109,Zm00001d031372,Zm00001d043988,Zm00001d036533,Zm00001d032222,Zm00001d003058,Zm00001d041784,Zm00001d004053,Zm00001d018955,Zm00001d013578,Zm00001d041839,Novel01243,Zm00001d012909,Zm0000…
GO:0006914	autophagy	biological_process	0.37793	1	2	132	292	29038	1	Zm00001d010314	1	Novel00092
GO:0043565	sequence-specific DNA binding	molecular_function	0.3824	1	4	132	687	29038	2	Zm00001d034779,Zm00001d046937	2	Zm00001d012508,Zm00001d037797
GO:0045502	dynein binding	molecular_function	0.38301	1	1	132	109	29038	1	Zm00001d010314	0
GO:0070008	serine-type exopeptidase activity	molecular_function	0.38692	1	1	132	106	29038	0		1	Zm00001d037797
GO:0097159	organic cyclic compound binding	molecular_function	0.38881	1	46	132	9897	29038	20	Zm00001d005208,Zm00001d018161,Zm00001d052389,Novel01730,Zm00001d017597,Zm00001d010314,Novel00296,Zm00001d034453,Novel02145,Zm00001d026248,Zm00001d025707,Zm00001d032230,Zm00001d046937,Zm00001d007595,Zm00001d001770,Zm00001d035283,Zm00001d052931,Zm00001d003744,Zm00001d034779,Zm00001d051174	26	Zm00001d034479,Zm00001d048027,Zm00001d034735,Zm00001d029958,Zm00001d028129,Zm00001d016675,Zm00001d027996,Zm00001d021422,Novel01564,Zm00001d018955,Zm00001d041784,Novel00092,Zm00001d045478,Zm00001d013578,Zm00001d006522,Zm00001d008053,Zm00001d019131,Zm00001d031372,Zm00001d037797,Zm00001d003058,Zm00001d024497,Zm00001d021149,Zm00001d040679,Zm00001d018981,Zm00001d023781,Zm00001d012508
GO:1901363	heterocyclic compound binding	molecular_function	0.38881	1	46	132	9897	29038	20	Zm00001d052389,Zm00001d034453,Zm00001d010314,Novel00296,Zm00001d017597,Novel01730,Zm00001d018161,Zm00001d005208,Zm00001d035283,Zm00001d001770,Zm00001d051174,Zm00001d034779,Zm00001d003744,Zm00001d052931,Zm00001d026248,Novel02145,Zm00001d007595,Zm00001d032230,Zm00001d046937,Zm00001d025707	26	Zm00001d041784,Zm00001d018955,Novel01564,Zm00001d019131,Zm00001d008053,Zm00001d013578,Zm00001d006522,Zm00001d045478,Novel00092,Zm00001d048027,Zm00001d034479,Zm00001d021422,Zm00001d016675,Zm00001d027996,Zm00001d034735,Zm00001d028129,Zm00001d029958,Zm00001d018981,Zm00001d040679,Zm00001d021149,Zm00001d024497,Zm00001d023781,Zm00001d012508,Zm00001d037797,Zm00001d031372,Zm00001d003058
GO:0010629	negative regulation of gene expression	biological_process	0.38935	1	1	132	110	29038	1	Zm00001d007599	0
GO:0030684	preribosome	cellular_component	0.39256	1	1	132	114	29038	1	Zm00001d012045	0
GO:0006313	transposition, DNA-mediated	biological_process	0.39474	1	1	132	114	29038	1	Novel02145	0
GO:0032196	transposition	biological_process	0.39474	1	1	132	114	29038	1	Novel02145	0
GO:0031224	intrinsic component of membrane	cellular_component	0.39523	1	16	132	3274	29038	10	Zm00001d006705,Zm00001d035283,Zm00001d052389,Zm00001d039674,Novel00296,Zm00001d017597,Zm00001d030402,Zm00001d012045,Zm00001d046937,Zm00001d032318	6	Zm00001d004053,Zm00001d027749,Zm00001d016755,Zm00001d038819,Zm00001d016675,Zm00001d005449
GO:0002064	epithelial cell development	biological_process	0.39687	1	1	132	111	29038	1	Zm00001d005208	0
GO:0002065	columnar/cuboidal epithelial cell differentiation	biological_process	0.39687	1	1	132	111	29038	1	Zm00001d005208	0
GO:0002066	columnar/cuboidal epithelial cell development	biological_process	0.39687	1	1	132	111	29038	1	Zm00001d005208	0
GO:0005213	structural constituent of chorion	molecular_function	0.39687	1	1	132	111	29038	1	Zm00001d005208	0
GO:0007292	female gamete generation	biological_process	0.39687	1	1	132	111	29038	1	Zm00001d005208	0
GO:0007304	chorion-containing eggshell formation	biological_process	0.39687	1	1	132	111	29038	1	Zm00001d005208	0
GO:0030703	eggshell formation	biological_process	0.39687	1	1	132	111	29038	1	Zm00001d005208	0
GO:0030707	ovarian follicle cell development	biological_process	0.39687	1	1	132	111	29038	1	Zm00001d005208	0
GO:0048477	oogenesis	biological_process	0.39687	1	1	132	111	29038	1	Zm00001d005208	0
GO:0009617	response to bacterium	biological_process	0.39977	1	1	132	113	29038	1	Zm00001d017502	0
GO:0042742	defense response to bacterium	biological_process	0.39977	1	1	132	113	29038	1	Zm00001d017502	0
GO:0006826	iron ion transport	biological_process	0.39989	1	1	132	114	29038	1	Zm00001d035283	0
GO:0004872	receptor activity	molecular_function	0.40066	1	2	132	318	29038	0		2	Zm00001d038819,Zm00001d028129
GO:0030855	epithelial cell differentiation	biological_process	0.4013	1	1	132	113	29038	1	Zm00001d005208	0
GO:0000776	kinetochore	cellular_component	0.40282	1	1	132	119	29038	1	Zm00001d046937	0
GO:0019899	enzyme binding	molecular_function	0.40441	1	1	132	119	29038	0		1	Zm00001d046621
GO:0044699	single-organism process	biological_process	0.40477	1	51	132	11000	29038	30	Zm00001d018161,Zm00001d018082,Zm00001d003124,Zm00001d011543,Zm00001d011990,Zm00001d005208,Zm00001d046036,Zm00001d005457,Zm00001d013532,Zm00001d048720,Zm00001d039674,Zm00001d010314,Zm00001d039848,Zm00001d034453,Zm00001d017597,Zm00001d011874,Zm00001d033543,Zm00001d033539,Zm00001d028750,Novel02145,Zm00001d017502,Zm00001d046937,Novel01980,Zm00001d032318,Zm00001d006705,Zm00001d035283,Zm00001d047736,Zm…	21	Zm00001d012909,Zm00001d041915,Zm00001d054051,Zm00001d027996,Zm00001d028129,Zm00001d051525,Zm00001d005449,Zm00001d041784,Zm00001d004053,Zm00001d042507,Zm00001d018955,Zm00001d006522,Zm00001d036537,Zm00001d041839,Zm00001d038819,Novel02201,Zm00001d043662,Zm00001d003058,Zm00001d027749,Zm00001d014109,Zm00001d048953
GO:0033692	cellular polysaccharide biosynthetic process	biological_process	0.40536	1	1	132	123	29038	0		1	Zm00001d043662
GO:0043226	organelle	cellular_component	0.40643	1	25	132	5247	29038	13	Zm00001d033797,Zm00001d030402,Zm00001d026248,Novel02270,Zm00001d025707,Zm00001d032318,Novel00553,Zm00001d007595,Zm00001d046937,Zm00001d003744,Zm00001d052931,Zm00001d010314,Novel00296	12	Zm00001d037797,Zm00001d034479,Zm00001d005599,Zm00001d005449,Zm00001d028129,Zm00001d021422,Zm00001d016675,Zm00001d018955,Zm00001d018981,Zm00001d045478,Novel00092,Zm00001d006522
GO:0015074	DNA integration	biological_process	0.40761	1	1	132	144	29038	0		1	Novel02230
GO:0008080	N-acetyltransferase activity	molecular_function	0.40925	1	1	132	117	29038	1	Zm00001d025707	0
GO:0006913	nucleocytoplasmic transport	biological_process	0.40934	1	1	132	121	29038	1	Zm00001d046937	0
GO:0005381	iron ion transmembrane transporter activity	molecular_function	0.41407	1	1	132	120	29038	1	Zm00001d035283	0
GO:0044454	nuclear chromosome part	cellular_component	0.41784	1	1	132	125	29038	0		1	Zm00001d006522
GO:0007281	germ cell development	biological_process	0.41807	1	1	132	119	29038	1	Zm00001d005208	0
GO:0000271	polysaccharide biosynthetic process	biological_process	0.41833	1	1	132	128	29038	0		1	Zm00001d043662
GO:0006260	DNA replication	biological_process	0.41855	1	4	132	735	29038	1	Zm00001d007595	3	Zm00001d005449,Novel01564,Zm00001d006522
GO:0051716	cellular response to stimulus	biological_process	0.42042	1	11	132	2343	29038	5	Zm00001d044642,Zm00001d017597,Zm00001d046036,Zm00001d003124,Novel01625	6	Zm00001d005449,Zm00001d028129,Zm00001d036537,Zm00001d041915,Zm00001d042507,Zm00001d038819
GO:0022414	reproductive process	biological_process	0.42096	1	2	132	321	29038	2	Zm00001d005208,Novel02754	0
GO:0046914	transition metal ion binding	molecular_function	0.42129	1	13	132	2682	29038	10	Zm00001d026248,Novel02810,Zm00001d012045,Zm00001d011990,Novel02145,Zm00001d007599,Zm00001d049543,Zm00001d005920,Zm00001d025707,Novel02270	3	Zm00001d042507,Novel02551,Zm00001d005599
GO:0071949	FAD binding	molecular_function	0.42245	1	1	132	121	29038	0		1	Zm00001d041784
GO:0016740	transferase activity	molecular_function	0.4259	1	28	132	5973	29038	12	Novel03039,Zm00001d012045,Zm00001d033539,Zm00001d049020,Zm00001d026248,Zm00001d030402,Zm00001d025707,Zm00001d013532,Zm00001d048711,Zm00001d044138,Zm00001d007405,Zm00001d034453	16	Zm00001d031372,Zm00001d048027,Zm00001d043662,Zm00001d034735,Zm00001d003058,Zm00001d005599,Zm00001d032222,Zm00001d016675,Novel02551,Novel01564,Zm00001d018955,Zm00001d040679,Zm00001d048953,Novel00965,Zm00001d013578,Zm00001d041839
GO:0044423	virion part	cellular_component	0.42596	1	4	132	751	29038	3	Zm00001d052389,Zm00001d007599,Zm00001d012045	1	Zm00001d036533
GO:0046527	glucosyltransferase activity	molecular_function	0.42661	1	1	132	131	29038	0		1	Zm00001d043662
GO:0016032	viral process	biological_process	0.4268	1	4	132	750	29038	1	Zm00001d051174	3	Zm00001d004053,Novel01243,Zm00001d016755
GO:0019898	extrinsic component of membrane	cellular_component	0.42826	1	1	132	120	29038	1	Zm00001d010314	0
GO:0031324	negative regulation of cellular metabolic process	biological_process	0.43176	1	1	132	127	29038	1	Zm00001d007599	0
GO:0005615	extracellular space	cellular_component	0.43277	1	1	132	131	29038	1	Zm00001d017597	0
GO:0070925	organelle assembly	biological_process	0.43406	1	1	132	126	29038	1	Zm00001d046937	0
GO:0046983	protein dimerization activity	molecular_function	0.43541	1	4	132	739	29038	3	Zm00001d010314,Zm00001d049020,Zm00001d031717	1	Novel00092
GO:0044446	intracellular organelle part	cellular_component	0.43642	1	12	132	2492	29038	5	Zm00001d030402,Zm00001d026248,Zm00001d033797,Zm00001d046937,Zm00001d032318	7	Zm00001d037797,Zm00001d018981,Zm00001d034479,Zm00001d018955,Zm00001d006522,Zm00001d045478,Zm00001d005599
GO:0022412	cellular process involved in reproduction in multicellular organism	biological_process	0.43648	1	1	132	126	29038	1	Zm00001d005208	0
GO:0003677	DNA binding	molecular_function	0.43936	1	17	132	3624	29038	8	Novel02145,Zm00001d005208,Zm00001d025707,Zm00001d046937,Zm00001d007595,Novel01730,Zm00001d034779,Zm00001d051174	9	Zm00001d034479,Zm00001d037797,Zm00001d028129,Zm00001d021422,Novel01564,Zm00001d018981,Zm00001d045478,Zm00001d006522,Zm00001d012508
GO:0006418	tRNA aminoacylation for protein translation	biological_process	0.44162	1	1	132	132	29038	1	Zm00001d003744	0
GO:0051169	nuclear transport	biological_process	0.44254	1	1	132	134	29038	1	Zm00001d046937	0
GO:0004812	aminoacyl-tRNA ligase activity	molecular_function	0.4431	1	1	132	133	29038	1	Zm00001d003744	0
GO:0006950	response to stress	biological_process	0.44521	1	9	132	1915	29038	5	Zm00001d000452,Zm00001d003124,Zm00001d017502,Zm00001d017597,Zm00001d025707	4	Zm00001d041915,Zm00001d042507,Zm00001d036537,Zm00001d005449
GO:0044422	organelle part	cellular_component	0.44852	1	12	132	2514	29038	5	Zm00001d033797,Zm00001d030402,Zm00001d026248,Zm00001d032318,Zm00001d046937	7	Zm00001d018955,Zm00001d018981,Zm00001d037797,Zm00001d034479,Zm00001d045478,Zm00001d005599,Zm00001d006522
GO:0031300	intrinsic component of organelle membrane	cellular_component	0.44981	1	1	132	136	29038	1	Zm00001d032318	0
GO:0031301	integral component of organelle membrane	cellular_component	0.44981	1	1	132	136	29038	1	Zm00001d032318	0
GO:0016410	N-acyltransferase activity	molecular_function	0.44994	1	1	132	133	29038	1	Zm00001d025707	0
GO:0044424	intracellular part	cellular_component	0.45021	1	30	132	6450	29038	17	Zm00001d046937,Novel00553,Zm00001d053177,Zm00001d007595,Zm00001d025707,Zm00001d013532,Zm00001d032318,Novel02270,Zm00001d033539,Zm00001d026248,Zm00001d030402,Zm00001d012045,Zm00001d033797,Zm00001d010314,Novel00296,Zm00001d003744,Zm00001d052931	13	Zm00001d016675,Zm00001d021422,Zm00001d028129,Zm00001d005449,Zm00001d005599,Zm00001d034479,Zm00001d037797,Zm00001d031819,Zm00001d006522,Novel00092,Zm00001d045478,Zm00001d018981,Zm00001d018955
GO:0006633	fatty acid biosynthetic process	biological_process	0.45064	1	1	132	129	29038	0		1	Zm00001d048953
GO:0051258	protein polymerization	biological_process	0.45296	1	1	132	139	29038	1	Zm00001d017597	0
GO:0048870	cell motility	biological_process	0.45309	1	1	132	137	29038	1	Zm00001d010314	0
GO:0051674	localization of cell	biological_process	0.45309	1	1	132	137	29038	1	Zm00001d010314	0
GO:0009966	regulation of signal transduction	biological_process	0.45538	1	1	132	142	29038	1	Zm00001d017597	0
GO:0006955	immune response	biological_process	0.45571	1	1	132	137	29038	1	Zm00001d017597	0
GO:0016893	endonuclease activity, active with either ribo- or deoxyribonucleic acids and producing 5'-phosphomonoesters	molecular_function	0.45747	1	1	132	151	29038	1	Zm00001d025707	0
GO:0016853	isomerase activity	molecular_function	0.45758	1	2	132	339	29038	1	Zm00001d034453	1	Zm00001d006630
GO:0004536	deoxyribonuclease activity	molecular_function	0.45889	1	1	132	140	29038	1	Zm00001d025707	0
GO:1901565	organonitrogen compound catabolic process	biological_process	0.45919	1	1	132	133	29038	0		1	Zm00001d012909
GO:0007275	multicellular organismal development	biological_process	0.46584	1	2	132	354	29038	1	Zm00001d017597	1	Zm00001d054051
GO:0010646	regulation of cell communication	biological_process	0.46799	1	1	132	148	29038	1	Zm00001d017597	0
GO:0023051	regulation of signaling	biological_process	0.46799	1	1	132	148	29038	1	Zm00001d017597	0
GO:0043229	intracellular organelle	cellular_component	0.46809	1	24	132	5178	29038	12	Novel00296,Zm00001d003744,Zm00001d052931,Zm00001d046937,Novel00553,Zm00001d007595,Zm00001d025707,Zm00001d032318,Novel02270,Zm00001d026248,Zm00001d030402,Zm00001d033797	12	Zm00001d006522,Novel00092,Zm00001d045478,Zm00001d018981,Zm00001d018955,Zm00001d016675,Zm00001d021422,Zm00001d028129,Zm00001d005599,Zm00001d005449,Zm00001d034479,Zm00001d037797
GO:0009611	response to wounding	biological_process	0.47077	1	1	132	143	29038	1	Zm00001d017597	0
GO:0005576	extracellular region	cellular_component	0.47129	1	6	132	1232	29038	5	Zm00001d017597,Zm00001d005208,Zm00001d004342,Zm00001d000452,Novel02754	1	Zm00001d048953
GO:0016875	ligase activity, forming carbon-oxygen bonds	molecular_function	0.47405	1	1	132	146	29038	1	Zm00001d003744	0
GO:0016876	ligase activity, forming aminoacyl-tRNA and related compounds	molecular_function	0.47405	1	1	132	146	29038	1	Zm00001d003744	0
GO:0017038	protein import	biological_process	0.47435	1	1	132	148	29038	1	Zm00001d046937	0
GO:0043038	amino acid activation	biological_process	0.47519	1	1	132	146	29038	1	Zm00001d003744	0
GO:0043039	tRNA aminoacylation	biological_process	0.47519	1	1	132	146	29038	1	Zm00001d003744	0
GO:0042995	cell projection	cellular_component	0.47526	1	1	132	146	29038	1	Zm00001d010314	0
GO:0004842	ubiquitin-protein transferase activity	molecular_function	0.48015	1	3	132	568	29038	2	Zm00001d026248,Zm00001d012045	1	Zm00001d005599
GO:0019787	ubiquitin-like protein transferase activity	molecular_function	0.48015	1	3	132	568	29038	2	Zm00001d012045,Zm00001d026248	1	Zm00001d005599
GO:0005507	copper ion binding	molecular_function	0.48177	1	1	132	149	29038	1	Zm00001d011990	0
GO:0034641	cellular nitrogen compound metabolic process	biological_process	0.48224	1	35	132	7706	29038	20	Zm00001d034453,Zm00001d017597,Zm00001d013532,Novel02270,Zm00001d003124,Zm00001d005208,Zm00001d007599,Zm00001d047736,Zm00001d003744,Zm00001d052931,Zm00001d034779,Zm00001d049543,Zm00001d032230,Zm00001d046937,Zm00001d007595,Zm00001d025707,Zm00001d032318,Zm00001d028750,Zm00001d017502,Novel02145	15	Zm00001d006522,Zm00001d036537,Zm00001d041784,Novel01564,Zm00001d046621,Zm00001d042507,Zm00001d016675,Zm00001d021422,Zm00001d028129,Novel02230,Zm00001d005449,Zm00001d012909,Zm00001d041915,Zm00001d012508,Novel02551
GO:0006073	cellular glucan metabolic process	biological_process	0.4824	1	1	132	151	29038	0		1	Zm00001d043662
GO:0044042	glucan metabolic process	biological_process	0.4824	1	1	132	151	29038	0		1	Zm00001d043662
GO:0043231	intracellular membrane-bounded organelle	cellular_component	0.48316	1	19	132	4118	29038	10	Zm00001d026248,Zm00001d030402,Zm00001d046937,Novel00553,Zm00001d025707,Zm00001d032318,Novel02270,Novel00296,Zm00001d003744,Zm00001d052931	9	Zm00001d034479,Zm00001d021422,Zm00001d028129,Zm00001d005599,Zm00001d005449,Zm00001d018981,Zm00001d006522,Novel00092,Zm00001d045478
GO:0003676	nucleic acid binding	molecular_function	0.48396	1	25	132	5496	29038	12	Zm00001d001770,Novel01730,Zm00001d034779,Novel00296,Zm00001d051174,Zm00001d005208,Novel02145,Zm00001d026248,Zm00001d025707,Zm00001d032230,Zm00001d046937,Zm00001d007595	13	Novel01564,Zm00001d021149,Zm00001d018981,Novel00092,Zm00001d045478,Zm00001d023781,Zm00001d006522,Zm00001d012508,Zm00001d034479,Zm00001d037797,Zm00001d034735,Zm00001d028129,Zm00001d021422
GO:0010605	negative regulation of macromolecule metabolic process	biological_process	0.48587	1	1	132	150	29038	1	Zm00001d007599	0
GO:0000228	nuclear chromosome	cellular_component	0.48624	1	1	132	153	29038	0		1	Zm00001d006522
GO:0043227	membrane-bounded organelle	cellular_component	0.48633	1	19	132	4126	29038	10	Zm00001d003744,Zm00001d052931,Novel00296,Zm00001d030402,Zm00001d026248,Novel02270,Zm00001d025707,Zm00001d032318,Novel00553,Zm00001d046937	9	Zm00001d018981,Zm00001d045478,Novel00092,Zm00001d006522,Zm00001d034479,Zm00001d005449,Zm00001d005599,Zm00001d028129,Zm00001d021422
GO:0006399	tRNA metabolic process	biological_process	0.48693	1	3	132	587	29038	2	Zm00001d034453,Zm00001d003744	1	Zm00001d041784
GO:0046700	heterocycle catabolic process	biological_process	0.48713	1	1	132	146	29038	0		1	Zm00001d012909
GO:0052689	carboxylic ester hydrolase activity	molecular_function	0.48841	1	1	132	147	29038	0		1	Zm00001d012909
GO:0042626	ATPase activity, coupled to transmembrane movement of substances	molecular_function	0.4901	1	1	132	158	29038	0		1	Zm00001d005449
GO:0043492	ATPase activity, coupled to movement of substances	molecular_function	0.4901	1	1	132	158	29038	0		1	Zm00001d005449
GO:0044270	cellular nitrogen compound catabolic process	biological_process	0.49088	1	1	132	148	29038	0		1	Zm00001d012909
GO:0016052	carbohydrate catabolic process	biological_process	0.49505	1	1	132	150	29038	1	Zm00001d029164	0
GO:0008509	anion transmembrane transporter activity	molecular_function	0.49644	1	1	132	153	29038	0		1	Zm00001d027749
GO:1901361	organic cyclic compound catabolic process	biological_process	0.49733	1	1	132	151	29038	0		1	Zm00001d012909
GO:0003854	3-beta-hydroxy-delta5-steroid dehydrogenase activity	molecular_function	0.49781	1	1	132	147	29038	0		1	Zm00001d004053
GO:0016229	steroid dehydrogenase activity	molecular_function	0.49781	1	1	132	147	29038	0		1	Zm00001d004053
GO:0033764	steroid dehydrogenase activity, acting on the CH-OH group of donors, NAD or NADP as acceptor	molecular_function	0.49781	1	1	132	147	29038	0		1	Zm00001d004053
GO:0046915	transition metal ion transmembrane transporter activity	molecular_function	0.49789	1	1	132	154	29038	1	Zm00001d035283	0
GO:0048646	anatomical structure formation involved in morphogenesis	biological_process	0.50161	1	1	132	154	29038	1	Zm00001d005208	0
GO:0003006	developmental process involved in reproduction	biological_process	0.50248	1	1	132	154	29038	1	Zm00001d005208	0
GO:0008238	exopeptidase activity	molecular_function	0.50518	1	1	132	154	29038	0		1	Zm00001d037797
GO:0048468	cell development	biological_process	0.50609	1	1	132	156	29038	1	Zm00001d005208	0
GO:0019439	aromatic compound catabolic process	biological_process	0.50656	1	1	132	155	29038	0		1	Zm00001d012909
GO:0071704	organic substance metabolic process	biological_process	0.50773	1	59	132	13059	29038	29	Zm00001d003744,Zm00001d052931,Zm00001d034779,Zm00001d047736,Zm00001d049543,Zm00001d019450,Zm00001d032318,Zm00001d025707,Zm00001d032230,Zm00001d046937,Zm00001d007595,Novel02145,Zm00001d017502,Zm00001d033539,Zm00001d028750,Zm00001d017597,Zm00001d010314,Zm00001d039848,Zm00001d034453,Zm00001d029164,Zm00001d013532,Novel02270,Zm00001d011990,Zm00001d005208,Zm00001d007599,Zm00001d018161,Zm00001d018082,Zm…	30	Zm00001d048953,Zm00001d012508,Zm00001d040679,Zm00001d043662,Zm00001d003058,Novel02551,Zm00001d036533,Zm00001d031372,Zm00001d043988,Zm00001d037797,Novel00092,Novel01243,Zm00001d036537,Zm00001d006522,Zm00001d013578,Zm00001d041839,Novel01564,Zm00001d042507,Zm00001d018955,Zm00001d046621,Zm00001d041784,Zm00001d004053,Zm00001d028129,Novel02230,Zm00001d005449,Zm00001d016675,Zm00001d021422,Zm00001d041915…
GO:0072330	monocarboxylic acid biosynthetic process	biological_process	0.50857	1	1	132	153	29038	0		1	Zm00001d048953
GO:0098772	molecular function regulator	molecular_function	0.50946	1	4	132	835	29038	3	Novel00296,Zm00001d010314,Novel00155	1	Novel00092
GO:0044430	cytoskeletal part	cellular_component	0.50993	1	2	132	390	29038	1	Zm00001d033797	1	Zm00001d018955
GO:0036094	small molecule binding	molecular_function	0.51014	1	22	132	4980	29038	8	Zm00001d035283,Zm00001d052389,Zm00001d010314,Zm00001d034453,Zm00001d003744,Zm00001d052931,Zm00001d017597,Zm00001d007595	14	Zm00001d040679,Zm00001d041784,Zm00001d024497,Novel01564,Zm00001d018955,Zm00001d006522,Zm00001d013578,Zm00001d008053,Zm00001d019131,Novel00092,Zm00001d031372,Zm00001d048027,Zm00001d027996,Zm00001d016675
GO:0044264	cellular polysaccharide metabolic process	biological_process	0.5133	1	1	132	165	29038	0		1	Zm00001d043662
GO:0044767	single-organism developmental process	biological_process	0.51449	1	3	132	615	29038	2	Zm00001d005208,Zm00001d017597	1	Zm00001d054051
GO:0006694	steroid biosynthetic process	biological_process	0.51615	1	1	132	155	29038	0		1	Zm00001d004053
GO:0000041	transition metal ion transport	biological_process	0.51681	1	1	132	165	29038	1	Zm00001d035283	0
GO:0006310	DNA recombination	biological_process	0.52148	1	2	132	405	29038	1	Novel02145	1	Zm00001d036537
GO:0004888	transmembrane signaling receptor activity	molecular_function	0.52436	1	1	132	171	29038	0		1	Zm00001d038819
GO:0008202	steroid metabolic process	biological_process	0.52459	1	1	132	159	29038	0		1	Zm00001d004053
GO:0016043	cellular component organization	biological_process	0.52889	1	12	132	2727	29038	5	Zm00001d006705,Zm00001d017502,Zm00001d051174,Zm00001d046937,Zm00001d017597	7	Zm00001d018981,Zm00001d034479,Zm00001d041915,Novel02201,Zm00001d006522,Zm00001d045478,Novel00965
GO:0044271	cellular nitrogen compound biosynthetic process	biological_process	0.53091	1	23	132	5066	29038	17	Zm00001d017502,Zm00001d005208,Zm00001d007599,Zm00001d028750,Zm00001d025707,Zm00001d013532,Zm00001d032318,Novel02270,Zm00001d046937,Zm00001d007595,Zm00001d049543,Zm00001d052931,Zm00001d003744,Zm00001d034779,Zm00001d017597,Zm00001d034453,Zm00001d047736	6	Zm00001d028129,Zm00001d016675,Zm00001d021422,Novel02551,Zm00001d046621,Zm00001d012508
GO:0007276	gamete generation	biological_process	0.53303	1	1	132	168	29038	1	Zm00001d005208	0
GO:0005856	cytoskeleton	cellular_component	0.53399	1	2	132	408	29038	1	Zm00001d033797	1	Zm00001d018955
GO:0006778	porphyrin-containing compound metabolic process	biological_process	0.53472	1	1	132	166	29038	0		1	Zm00001d012909
GO:0005622	intracellular	cellular_component	0.53548	1	30	132	6674	29038	17	Novel00296,Zm00001d010314,Zm00001d052931,Zm00001d003744,Zm00001d053177,Zm00001d007595,Novel00553,Zm00001d046937,Novel02270,Zm00001d032318,Zm00001d025707,Zm00001d013532,Zm00001d030402,Zm00001d033539,Zm00001d026248,Zm00001d033797,Zm00001d012045	13	Zm00001d006522,Zm00001d045478,Novel00092,Zm00001d018981,Zm00001d018955,Zm00001d021422,Zm00001d016675,Zm00001d005449,Zm00001d005599,Zm00001d028129,Zm00001d037797,Zm00001d034479,Zm00001d031819
GO:1901360	organic cyclic compound metabolic process	biological_process	0.53568	1	31	132	6982	29038	16	Novel02270,Zm00001d013532,Zm00001d025707,Zm00001d032318,Zm00001d007595,Zm00001d032230,Zm00001d046937,Zm00001d005208,Zm00001d017502,Novel02145,Zm00001d003124,Zm00001d034779,Zm00001d017597,Zm00001d003744,Zm00001d034453,Zm00001d049543	15	Novel02230,Zm00001d005449,Zm00001d028129,Zm00001d021422,Novel02551,Zm00001d041915,Zm00001d012909,Zm00001d036537,Zm00001d012508,Zm00001d006522,Zm00001d046621,Zm00001d042507,Novel01564,Zm00001d004053,Zm00001d041784
GO:0000166	nucleotide binding	molecular_function	0.53937	1	21	132	4829	29038	7	Zm00001d007595,Zm00001d052931,Zm00001d003744,Zm00001d010314,Zm00001d034453,Zm00001d052389,Zm00001d035283	14	Zm00001d027996,Zm00001d016675,Zm00001d031372,Zm00001d048027,Novel00092,Zm00001d006522,Zm00001d013578,Zm00001d008053,Zm00001d019131,Novel01564,Zm00001d024497,Zm00001d018955,Zm00001d040679,Zm00001d041784
GO:1901265	nucleoside phosphate binding	molecular_function	0.53937	1	21	132	4829	29038	7	Zm00001d035283,Zm00001d052389,Zm00001d034453,Zm00001d010314,Zm00001d052931,Zm00001d003744,Zm00001d007595	14	Zm00001d041784,Zm00001d040679,Zm00001d018955,Novel01564,Zm00001d024497,Zm00001d008053,Zm00001d019131,Zm00001d006522,Zm00001d013578,Novel00092,Zm00001d048027,Zm00001d031372,Zm00001d027996,Zm00001d016675
GO:0000003	reproduction	biological_process	0.54046	1	2	132	400	29038	2	Novel02754,Zm00001d005208	0
GO:0006629	lipid metabolic process	biological_process	0.54485	1	5	132	1077	29038	3	Zm00001d039848,Zm00001d003744,Zm00001d052931	2	Zm00001d004053,Zm00001d048953
GO:0032268	regulation of cellular protein metabolic process	biological_process	0.54674	1	1	132	180	29038	1	Zm00001d007599	0
GO:0019012	virion	cellular_component	0.54753	1	4	132	878	29038	3	Zm00001d012045,Zm00001d007599,Zm00001d052389	1	Zm00001d036533
GO:0012505	endomembrane system	cellular_component	0.54843	1	3	132	650	29038	3	Zm00001d032318,Novel00296,Zm00001d030402	0
GO:0009892	negative regulation of metabolic process	biological_process	0.54872	1	1	132	179	29038	1	Zm00001d007599	0
GO:0090304	nucleic acid metabolic process	biological_process	0.54883	1	26	132	5918	29038	14	Zm00001d034453,Zm00001d034779,Zm00001d003744,Zm00001d049543,Zm00001d007595,Zm00001d046937,Zm00001d032230,Novel02270,Zm00001d032318,Zm00001d025707,Zm00001d003124,Novel02145,Zm00001d005208,Zm00001d017502	12	Zm00001d006522,Zm00001d012508,Zm00001d036537,Zm00001d041784,Zm00001d042507,Zm00001d046621,Novel01564,Zm00001d021422,Zm00001d005449,Novel02230,Zm00001d028129,Zm00001d041915
GO:0016616	oxidoreductase activity, acting on the CH-OH group of donors, NAD or NADP as acceptor	molecular_function	0.55055	1	2	132	399	29038	1	Zm00001d039848	1	Zm00001d004053
GO:0048583	regulation of response to stimulus	biological_process	0.55179	1	1	132	185	29038	1	Zm00001d017597	0
GO:0048609	multicellular organismal reproductive process	biological_process	0.55218	1	1	132	177	29038	1	Zm00001d005208	0
GO:0006725	cellular aromatic compound metabolic process	biological_process	0.55234	1	30	132	6809	29038	16	Zm00001d032318,Zm00001d025707,Zm00001d013532,Novel02270,Zm00001d032230,Zm00001d046937,Zm00001d007595,Novel02145,Zm00001d005208,Zm00001d017502,Zm00001d003124,Zm00001d003744,Zm00001d017597,Zm00001d034779,Zm00001d034453,Zm00001d049543	14	Zm00001d028129,Zm00001d005449,Novel02230,Novel02551,Zm00001d021422,Zm00001d041915,Zm00001d012909,Zm00001d006522,Zm00001d012508,Zm00001d036537,Novel01564,Zm00001d042507,Zm00001d046621,Zm00001d041784
GO:0051246	regulation of protein metabolic process	biological_process	0.55318	1	1	132	183	29038	1	Zm00001d007599	0
GO:0046483	heterocycle metabolic process	biological_process	0.55366	1	30	132	6813	29038	16	Zm00001d013532,Zm00001d025707,Zm00001d032318,Novel02270,Zm00001d046937,Zm00001d032230,Zm00001d007595,Zm00001d005208,Zm00001d017502,Novel02145,Zm00001d003124,Zm00001d003744,Zm00001d034779,Zm00001d017597,Zm00001d034453,Zm00001d049543	14	Zm00001d028129,Zm00001d005449,Novel02230,Novel02551,Zm00001d021422,Zm00001d041915,Zm00001d012909,Zm00001d012508,Zm00001d036537,Zm00001d006522,Novel01564,Zm00001d046621,Zm00001d042507,Zm00001d041784
GO:0042600	chorion	cellular_component	0.55632	1	1	132	177	29038	1	Zm00001d005208	0
GO:0006412	translation	biological_process	0.55662	1	5	132	1087	29038	4	Zm00001d003744,Zm00001d052931,Zm00001d007599,Zm00001d007595	1	Zm00001d016675
GO:0004518	nuclease activity	molecular_function	0.56158	1	2	132	437	29038	2	Zm00001d051174,Zm00001d025707	0
GO:0044723	single-organism carbohydrate metabolic process	biological_process	0.56289	1	3	132	661	29038	2	Zm00001d018082,Zm00001d017502	1	Zm00001d043662
GO:0009108	coenzyme biosynthetic process	biological_process	0.56324	1	1	132	183	29038	1	Zm00001d017597	0
GO:0015399	primary active transmembrane transporter activity	molecular_function	0.56415	1	1	132	194	29038	0		1	Zm00001d005449
GO:0015405	P-P-bond-hydrolysis-driven transmembrane transporter activity	molecular_function	0.56415	1	1	132	194	29038	0		1	Zm00001d005449
GO:0032504	multicellular organism reproduction	biological_process	0.56637	1	1	132	184	29038	1	Zm00001d005208	0
GO:0098542	defense response to other organism	biological_process	0.56714	1	1	132	187	29038	1	Zm00001d017502	0
GO:0044702	single organism reproductive process	biological_process	0.56736	1	1	132	185	29038	1	Zm00001d005208	0
GO:0005737	cytoplasm	cellular_component	0.56869	1	13	132	2953	29038	10	Zm00001d033539,Zm00001d030402,Zm00001d003744,Zm00001d013532,Zm00001d052931,Zm00001d032318,Zm00001d046937,Zm00001d010314,Novel00296,Zm00001d007595	3	Zm00001d031819,Novel00092,Zm00001d016675
GO:0051287	NAD binding	molecular_function	0.56997	1	1	132	182	29038	0		1	Zm00001d027996
GO:0006952	defense response	biological_process	0.5715	1	2	132	430	29038	2	Zm00001d017502,Zm00001d025707	0
GO:0001071	nucleic acid binding transcription factor activity	molecular_function	0.57569	1	6	132	1334	29038	3	Zm00001d046937,Zm00001d032318,Zm00001d034779	3	Zm00001d012508,Zm00001d028129,Zm00001d046621
GO:0003700	transcription factor activity, sequence-specific DNA binding	molecular_function	0.57569	1	6	132	1334	29038	3	Zm00001d034779,Zm00001d032318,Zm00001d046937	3	Zm00001d046621,Zm00001d028129,Zm00001d012508
GO:0004871	signal transducer activity	molecular_function	0.57731	1	2	132	444	29038	0		2	Zm00001d038819,Zm00001d028129
GO:0002376	immune system process	biological_process	0.57865	1	1	132	195	29038	1	Zm00001d017597	0
GO:0000775	chromosome, centromeric region	cellular_component	0.58181	1	1	132	197	29038	1	Zm00001d046937	0
GO:0042025	host cell nucleus	cellular_component	0.58219	1	1	132	193	29038	1	Zm00001d032318	0
GO:0043043	peptide biosynthetic process	biological_process	0.58284	1	5	132	1120	29038	4	Zm00001d003744,Zm00001d052931,Zm00001d007599,Zm00001d007595	1	Zm00001d016675
GO:0006261	DNA-dependent DNA replication	biological_process	0.58338	1	1	132	194	29038	0		1	Zm00001d005449
GO:0044802	single-organism membrane organization	biological_process	0.58481	1	1	132	199	29038	0		1	Novel02201
GO:0016757	transferase activity, transferring glycosyl groups	molecular_function	0.58509	1	4	132	899	29038	2	Zm00001d030402,Zm00001d048711	2	Zm00001d032222,Zm00001d043662
GO:0042440	pigment metabolic process	biological_process	0.58523	1	1	132	192	29038	0		1	Zm00001d012909
GO:0000152	nuclear ubiquitin ligase complex	cellular_component	0.58783	1	2	132	425	29038	1	Zm00001d026248	1	Zm00001d005599
GO:0005680	anaphase-promoting complex	cellular_component	0.58783	1	2	132	425	29038	1	Zm00001d026248	1	Zm00001d005599
GO:0031461	cullin-RING ubiquitin ligase complex	cellular_component	0.58783	1	2	132	425	29038	1	Zm00001d026248	1	Zm00001d005599
GO:0033647	host intracellular organelle	cellular_component	0.58811	1	1	132	196	29038	1	Zm00001d032318	0
GO:0033648	host intracellular membrane-bounded organelle	cellular_component	0.58811	1	1	132	196	29038	1	Zm00001d032318	0
GO:0000287	magnesium ion binding	molecular_function	0.58933	1	1	132	197	29038	1	Zm00001d032230	0
GO:0051128	regulation of cellular component organization	biological_process	0.58998	1	1	132	202	29038	1	Zm00001d017502	0
GO:0009987	cellular process	biological_process	0.5917	1	69	132	15552	29038	34	Zm00001d032230,Zm00001d007595,Zm00001d025707,Zm00001d032318,Zm00001d033539,Zm00001d017502,Zm00001d047736,Zm00001d052931,Zm00001d049543,Zm00001d018082,Zm00001d003124,Zm00001d005208,Zm00001d007599,Zm00001d010314,Zm00001d039848,Zm00001d017597,Novel01625,Zm00001d048720,Zm00001d046937,Zm00001d028750,Novel02145,Novel03039,Zm00001d051174,Zm00001d003744,Zm00001d044642,Zm00001d034779,Zm00001d006705,Zm0000…	35	Novel02551,Zm00001d043662,Zm00001d012508,Zm00001d048953,Novel00965,Zm00001d021422,Novel02230,Zm00001d012909,Zm00001d034479,Zm00001d013578,Novel01243,Zm00001d004053,Zm00001d041784,Zm00001d018955,Zm00001d003058,Zm00001d031372,Zm00001d038819,Novel02201,Zm00001d016755,Zm00001d040679,Zm00001d018981,Zm00001d016675,Zm00001d051525,Zm00001d028129,Zm00001d005449,Zm00001d048027,Zm00001d041915,Zm00001d006630…
GO:0016820	hydrolase activity, acting on acid anhydrides, catalyzing transmembrane movement of substances	molecular_function	0.59412	1	1	132	211	29038	0		1	Zm00001d005449
GO:0000151	ubiquitin ligase complex	cellular_component	0.59574	1	2	132	432	29038	1	Zm00001d026248	1	Zm00001d005599
GO:0005509	calcium ion binding	molecular_function	0.59606	1	2	132	438	29038	1	Zm00001d007595	1	Zm00001d043662
GO:0072509	divalent inorganic cation transmembrane transporter activity	molecular_function	0.59629	1	1	132	203	29038	1	Zm00001d035283	0
GO:0008033	tRNA processing	biological_process	0.5967	1	2	132	447	29038	1	Zm00001d034453	1	Zm00001d041784
GO:0034660	ncRNA metabolic process	biological_process	0.59842	1	3	132	691	29038	2	Zm00001d003744,Zm00001d034453	1	Zm00001d041784
GO:0016614	oxidoreductase activity, acting on CH-OH group of donors	molecular_function	0.60066	1	2	132	437	29038	1	Zm00001d039848	1	Zm00001d004053
GO:0005634	nucleus	cellular_component	0.60452	1	13	132	3012	29038	5	Novel00553,Zm00001d046937,Novel02270,Zm00001d025707,Zm00001d026248	8	Zm00001d021422,Zm00001d006522,Zm00001d005599,Zm00001d005449,Zm00001d045478,Zm00001d028129,Zm00001d018981,Zm00001d034479
GO:0033646	host intracellular part	cellular_component	0.60568	1	1	132	206	29038	1	Zm00001d032318	0
GO:0043656	intracellular region of host	cellular_component	0.60568	1	1	132	206	29038	1	Zm00001d032318	0
GO:0006518	peptide metabolic process	biological_process	0.61026	1	5	132	1155	29038	4	Zm00001d007595,Zm00001d052931,Zm00001d003744,Zm00001d007599	1	Zm00001d016675
GO:0009405	pathogenesis	biological_process	0.61034	1	2	132	465	29038	1	Zm00001d004342	1	Zm00001d039786
GO:0015630	microtubule cytoskeleton	cellular_component	0.61367	1	1	132	217	29038	0		1	Zm00001d018955
GO:0060089	molecular transducer activity	molecular_function	0.61457	1	2	132	474	29038	0		2	Zm00001d028129,Zm00001d038819
GO:0030154	cell differentiation	biological_process	0.61735	1	1	132	216	29038	1	Zm00001d005208	0
GO:0044237	cellular metabolic process	biological_process	0.61921	1	51	132	11674	29038	26	Zm00001d049543,Zm00001d047736,Zm00001d003744,Zm00001d052931,Zm00001d034779,Zm00001d033539,Zm00001d028750,Novel03039,Novel02145,Zm00001d017502,Zm00001d032230,Zm00001d046937,Zm00001d007595,Zm00001d032318,Zm00001d025707,Zm00001d010314,Zm00001d039848,Zm00001d034453,Zm00001d017597,Zm00001d018161,Zm00001d018082,Zm00001d003124,Zm00001d005208,Zm00001d007599,Zm00001d013532,Novel02270	25	Zm00001d040679,Zm00001d012508,Zm00001d048953,Zm00001d031372,Novel02551,Zm00001d043662,Zm00001d003058,Zm00001d041784,Novel01564,Zm00001d018955,Zm00001d042507,Zm00001d046621,Zm00001d006630,Zm00001d006522,Zm00001d036537,Zm00001d013578,Novel00092,Zm00001d012909,Zm00001d048027,Zm00001d041915,Zm00001d016675,Zm00001d021422,Zm00001d028129,Zm00001d005449,Novel02230
GO:0043207	response to external biotic stimulus	biological_process	0.62265	1	1	132	218	29038	1	Zm00001d017502	0
GO:0051707	response to other organism	biological_process	0.62265	1	1	132	218	29038	1	Zm00001d017502	0
GO:0043234	protein complex	cellular_component	0.62566	1	12	132	2849	29038	6	Zm00001d053177,Zm00001d046937,Zm00001d017597,Zm00001d030402,Zm00001d026248,Zm00001d033797	6	Zm00001d006522,Zm00001d005599,Zm00001d045478,Zm00001d018981,Zm00001d034479,Zm00001d018955
GO:0004252	serine-type endopeptidase activity	molecular_function	0.62716	1	1	132	222	29038	1	Zm00001d019450	0
GO:0015079	potassium ion transmembrane transporter activity	molecular_function	0.63012	1	1	132	224	29038	0		1	Zm00001d005449
GO:0043531	ADP binding	molecular_function	0.63188	1	1	132	244	29038	1	Zm00001d052389	0
GO:0032991	macromolecular complex	cellular_component	0.63262	1	16	132	3768	29038	9	Zm00001d053177,Zm00001d007595,Zm00001d046937,Zm00001d033797,Zm00001d012045,Zm00001d030402,Zm00001d026248,Zm00001d017597,Zm00001d052931	7	Zm00001d005599,Zm00001d016675,Zm00001d034479,Zm00001d045478,Zm00001d006522,Zm00001d018955,Zm00001d018981
GO:0005198	structural molecule activity	molecular_function	0.6327	1	6	132	1437	29038	5	Zm00001d007595,Zm00001d046937,Zm00001d010314,Zm00001d005208,Zm00001d052931	1	Zm00001d016675
GO:0071840	cellular component organization or biogenesis	biological_process	0.63435	1	12	132	2926	29038	5	Zm00001d051174,Zm00001d046937,Zm00001d017597,Zm00001d006705,Zm00001d017502	7	Zm00001d006522,Novel00965,Zm00001d045478,Zm00001d018981,Zm00001d034479,Zm00001d041915,Novel02201
GO:0061024	membrane organization	biological_process	0.6431	1	1	132	232	29038	0		1	Novel02201
GO:0042623	ATPase activity, coupled	molecular_function	0.64313	1	1	132	241	29038	0		1	Zm00001d005449
GO:0048523	negative regulation of cellular process	biological_process	0.64625	1	1	132	233	29038	1	Zm00001d007599	0
GO:0016020	membrane	cellular_component	0.64996	1	28	132	6577	29038	16	Zm00001d006823,Zm00001d030402,Zm00001d043374,Zm00001d012045,Zm00001d046036,Zm00001d046937,Novel02754,Zm00001d032318,Zm00001d035283,Zm00001d006705,Zm00001d052389,Zm00001d051174,Novel00296,Zm00001d039674,Zm00001d010314,Zm00001d017597	12	Zm00001d048027,Zm00001d038819,Zm00001d016675,Zm00001d005449,Zm00001d027749,Zm00001d004053,Zm00001d010410,Zm00001d024497,Zm00001d013578,Zm00001d016755,Zm00001d039786,Zm00001d048953
GO:1990234	transferase complex	cellular_component	0.65085	1	3	132	731	29038	2	Zm00001d026248,Zm00001d030402	1	Zm00001d005599
GO:0072594	establishment of protein localization to organelle	biological_process	0.65202	1	1	132	241	29038	1	Zm00001d046937	0
GO:0022892	substrate-specific transporter activity	molecular_function	0.65412	1	6	132	1486	29038	4	Zm00001d035283,Zm00001d046937,Zm00001d010314,Zm00001d011874	2	Zm00001d027749,Zm00001d005449
GO:0044425	membrane part	cellular_component	0.65522	1	17	132	4072	29038	11	Zm00001d052389,Zm00001d006705,Zm00001d035283,Zm00001d017597,Novel00296,Zm00001d039674,Zm00001d010314,Zm00001d012045,Zm00001d030402,Zm00001d032318,Zm00001d046937	6	Zm00001d027749,Zm00001d004053,Zm00001d016755,Zm00001d038819,Zm00001d005449,Zm00001d016675
GO:0030001	metal ion transport	biological_process	0.65982	1	3	132	758	29038	2	Zm00001d032318,Zm00001d035283	1	Zm00001d005449
GO:0051186	cofactor metabolic process	biological_process	0.65986	1	2	132	496	29038	1	Zm00001d017597	1	Zm00001d012909
GO:0043168	anion binding	molecular_function	0.66246	1	20	132	4894	29038	6	Zm00001d007595,Zm00001d034453,Zm00001d052931,Zm00001d003744,Zm00001d035283,Zm00001d052389	14	Zm00001d016675,Zm00001d003058,Zm00001d029958,Zm00001d048027,Zm00001d031372,Zm00001d019131,Zm00001d008053,Zm00001d013578,Zm00001d006522,Zm00001d041784,Zm00001d040679,Zm00001d018955,Zm00001d024497,Novel01564
GO:0007186	G-protein coupled receptor signaling pathway	biological_process	0.66988	1	1	132	253	29038	0		1	Zm00001d038819
GO:0008134	transcription factor binding	molecular_function	0.67471	1	1	132	256	29038	1	Zm00001d010314	0
GO:0043167	ion binding	molecular_function	0.67721	1	36	132	8567	29038	17	Novel02270,Novel02810,Zm00001d007599,Zm00001d011990,Zm00001d034453,Zm00001d052389,Zm00001d007595,Zm00001d032230,Zm00001d025707,Zm00001d026248,Zm00001d012045,Novel02145,Zm00001d003744,Zm00001d052931,Zm00001d035283,Zm00001d049543,Zm00001d005920	19	Zm00001d016675,Zm00001d029958,Zm00001d048027,Zm00001d054051,Zm00001d008053,Zm00001d019131,Zm00001d013578,Zm00001d006522,Zm00001d041784,Zm00001d018955,Zm00001d042507,Novel01564,Novel02551,Zm00001d003058,Zm00001d005599,Zm00001d043662,Zm00001d031372,Zm00001d040679,Zm00001d024497
GO:0006813	potassium ion transport	biological_process	0.67753	1	1	132	253	29038	0		1	Zm00001d005449
GO:0006352	DNA-templated transcription, initiation	biological_process	0.67858	1	1	132	248	29038	0		1	Zm00001d021422
GO:0033643	host cell part	cellular_component	0.67914	1	1	132	251	29038	1	Zm00001d032318	0
GO:0006928	movement of cell or subcellular component	biological_process	0.68006	1	1	132	264	29038	1	Zm00001d010314	0
GO:0030529	ribonucleoprotein complex	cellular_component	0.68061	1	4	132	1010	29038	3	Zm00001d007595,Zm00001d012045,Zm00001d052931	1	Zm00001d016675
GO:0009607	response to biotic stimulus	biological_process	0.68123	1	1	132	255	29038	1	Zm00001d017502	0
GO:0017076	purine nucleotide binding	molecular_function	0.68207	1	17	132	4262	29038	5	Zm00001d010314,Zm00001d003744,Zm00001d035283,Zm00001d052389,Zm00001d007595	12	Zm00001d013578,Zm00001d006522,Zm00001d008053,Zm00001d019131,Novel00092,Zm00001d040679,Novel01564,Zm00001d024497,Zm00001d018955,Zm00001d016675,Zm00001d031372,Zm00001d048027
GO:0018995	host	cellular_component	0.68222	1	1	132	253	29038	1	Zm00001d032318	0
GO:0043657	host cell	cellular_component	0.68222	1	1	132	253	29038	1	Zm00001d032318	0
GO:0044215	other organism	cellular_component	0.68222	1	1	132	253	29038	1	Zm00001d032318	0
GO:0044216	other organism cell	cellular_component	0.68222	1	1	132	253	29038	1	Zm00001d032318	0
GO:0044217	other organism part	cellular_component	0.68222	1	1	132	253	29038	1	Zm00001d032318	0
GO:0005840	ribosome	cellular_component	0.68227	1	3	132	759	29038	2	Zm00001d007595,Zm00001d052931	1	Zm00001d016675
GO:0044238	primary metabolic process	biological_process	0.68408	1	54	132	12537	29038	27	Novel02270,Zm00001d013532,Zm00001d003124,Zm00001d010204,Zm00001d018161,Zm00001d018082,Zm00001d007599,Zm00001d005208,Zm00001d039848,Zm00001d034453,Zm00001d010314,Zm00001d029164,Zm00001d007595,Zm00001d032230,Zm00001d046937,Zm00001d032318,Zm00001d025707,Zm00001d028750,Zm00001d033539,Novel02145,Zm00001d017502,Zm00001d047736,Zm00001d034779,Zm00001d003744,Zm00001d052931,Zm00001d019450,Zm00001d049543	27	Zm00001d021422,Zm00001d016675,Zm00001d005449,Novel02230,Zm00001d028129,Zm00001d048027,Zm00001d041915,Zm00001d006522,Zm00001d036537,Zm00001d013578,Novel01243,Novel00092,Zm00001d041784,Zm00001d004053,Zm00001d042507,Zm00001d018955,Zm00001d046621,Novel01564,Zm00001d003058,Zm00001d043662,Zm00001d043988,Zm00001d037797,Zm00001d031372,Zm00001d036533,Zm00001d012508,Zm00001d048953,Zm00001d040679
GO:0003735	structural constituent of ribosome	molecular_function	0.68474	1	3	132	761	29038	2	Zm00001d052931,Zm00001d007595	1	Zm00001d016675
GO:0040011	locomotion	biological_process	0.6861	1	1	132	262	29038	1	Zm00001d010314	0
GO:0044421	extracellular region part	cellular_component	0.69219	1	1	132	261	29038	1	Zm00001d017597	0
GO:0098588	bounding membrane of organelle	cellular_component	0.69265	1	2	132	542	29038	2	Zm00001d030402,Zm00001d032318	0
GO:0046872	metal ion binding	molecular_function	0.6928	1	17	132	4147	29038	12	Zm00001d026248,Novel02810,Novel02145,Zm00001d011990,Zm00001d012045,Zm00001d007599,Zm00001d032230,Zm00001d007595,Zm00001d025707,Novel02270,Zm00001d005920,Zm00001d049543	5	Zm00001d054051,Novel02551,Zm00001d043662,Zm00001d005599,Zm00001d042507
GO:0006996	organelle organization	biological_process	0.69609	1	7	132	1862	29038	1	Zm00001d046937	6	Novel00965,Zm00001d045478,Zm00001d041915,Zm00001d018981,Zm00001d034479,Zm00001d006522
GO:0005623	cell	cellular_component	0.69965	1	31	132	7367	29038	18	Zm00001d033539,Zm00001d026248,Zm00001d030402,Zm00001d005208,Zm00001d012045,Zm00001d033797,Zm00001d046937,Novel00553,Zm00001d007595,Zm00001d053177,Zm00001d013532,Zm00001d025707,Zm00001d032318,Novel02270,Zm00001d010314,Novel00296,Zm00001d003744,Zm00001d052931	13	Zm00001d034479,Zm00001d037797,Zm00001d031819,Zm00001d016675,Zm00001d021422,Zm00001d028129,Zm00001d005449,Zm00001d005599,Zm00001d018981,Zm00001d018955,Zm00001d006522,Novel00092,Zm00001d045478
GO:0044464	cell part	cellular_component	0.69965	1	31	132	7367	29038	18	Zm00001d003744,Zm00001d052931,Zm00001d010314,Novel00296,Zm00001d033797,Zm00001d012045,Zm00001d005208,Zm00001d030402,Zm00001d026248,Zm00001d033539,Novel02270,Zm00001d013532,Zm00001d025707,Zm00001d032318,Novel00553,Zm00001d053177,Zm00001d007595,Zm00001d046937	13	Zm00001d018955,Zm00001d018981,Zm00001d045478,Novel00092,Zm00001d006522,Zm00001d031819,Zm00001d037797,Zm00001d034479,Zm00001d005599,Zm00001d005449,Zm00001d028129,Zm00001d021422,Zm00001d016675
GO:0005575	cellular_component	cellular_component	0.70076	1	55	132	12766	29038	31	Zm00001d030402,Zm00001d026248,Zm00001d033539,Zm00001d033797,Zm00001d012045,Zm00001d007595,Novel00553,Zm00001d046937,Novel02754,Zm00001d032318,Zm00001d025707,Zm00001d035283,Zm00001d006705,Zm00001d051174,Zm00001d003744,Zm00001d052931,Zm00001d006823,Zm00001d043374,Zm00001d007599,Zm00001d005208,Zm00001d053177,Zm00001d046036,Novel02270,Zm00001d013532,Zm00001d000452,Zm00001d052389,Zm00001d004342,Novel0…	24	Zm00001d037797,Zm00001d038819,Zm00001d036533,Zm00001d031819,Zm00001d005599,Zm00001d027749,Zm00001d018981,Zm00001d024497,Zm00001d016755,Zm00001d048953,Zm00001d048027,Zm00001d034479,Zm00001d021422,Zm00001d016675,Zm00001d005449,Zm00001d028129,Zm00001d010410,Zm00001d004053,Zm00001d018955,Zm00001d006522,Zm00001d013578,Zm00001d039786,Zm00001d045478,Novel00092
GO:0006605	protein targeting	biological_process	0.70143	1	1	132	275	29038	1	Zm00001d046937	0
GO:0043169	cation binding	molecular_function	0.70419	1	17	132	4177	29038	12	Zm00001d026248,Novel02810,Zm00001d012045,Zm00001d011990,Novel02145,Zm00001d007599,Zm00001d032230,Zm00001d007595,Zm00001d025707,Novel02270,Zm00001d049543,Zm00001d005920	5	Zm00001d054051,Novel02551,Zm00001d043662,Zm00001d005599,Zm00001d042507
GO:0033365	protein localization to organelle	biological_process	0.70629	1	1	132	280	29038	1	Zm00001d046937	0
GO:2000112	regulation of cellular macromolecule biosynthetic process	biological_process	0.70695	1	12	132	2988	29038	9	Zm00001d007599,Zm00001d049543,Zm00001d017502,Zm00001d005208,Zm00001d034779,Novel02270,Zm00001d025707,Zm00001d032318,Zm00001d046937	3	Zm00001d046621,Zm00001d028129,Zm00001d012508
GO:0010556	regulation of macromolecule biosynthetic process	biological_process	0.709	1	12	132	2993	29038	9	Zm00001d049543,Zm00001d007599,Zm00001d017502,Zm00001d005208,Zm00001d046937,Zm00001d034779,Novel02270,Zm00001d025707,Zm00001d032318	3	Zm00001d046621,Zm00001d012508,Zm00001d028129
GO:0031326	regulation of cellular biosynthetic process	biological_process	0.709	1	12	132	2993	29038	9	Zm00001d046937,Novel02270,Zm00001d034779,Zm00001d025707,Zm00001d032318,Zm00001d049543,Zm00001d007599,Zm00001d017502,Zm00001d005208	3	Zm00001d012508,Zm00001d028129,Zm00001d046621
GO:0009889	regulation of biosynthetic process	biological_process	0.7098	1	12	132	2995	29038	9	Zm00001d049543,Zm00001d007599,Zm00001d017502,Zm00001d005208,Novel02270,Zm00001d034779,Zm00001d025707,Zm00001d032318,Zm00001d046937	3	Zm00001d046621,Zm00001d028129,Zm00001d012508
GO:0034470	ncRNA processing	biological_process	0.70987	1	2	132	551	29038	1	Zm00001d034453	1	Zm00001d041784
GO:0051171	regulation of nitrogen compound metabolic process	biological_process	0.71039	1	12	132	2996	29038	9	Zm00001d046937,Zm00001d025707,Zm00001d032318,Novel02270,Zm00001d034779,Zm00001d017502,Zm00001d005208,Zm00001d049543,Zm00001d007599	3	Zm00001d012508,Zm00001d028129,Zm00001d046621
GO:0003712	transcription cofactor activity	molecular_function	0.7154	1	1	132	282	29038	1	Zm00001d025707	0
GO:0032501	multicellular organismal process	biological_process	0.71624	1	3	132	833	29038	2	Zm00001d017597,Zm00001d005208	1	Zm00001d054051
GO:1902580	single-organism cellular localization	biological_process	0.71723	1	1	132	288	29038	1	Zm00001d046937	0
GO:0000989	transcription factor activity, transcription factor binding	molecular_function	0.71773	1	1	132	284	29038	1	Zm00001d025707	0
GO:0006820	anion transport	biological_process	0.72315	1	1	132	285	29038	0		1	Zm00001d027749
GO:0044707	single-multicellular organism process	biological_process	0.72484	1	2	132	579	29038	1	Zm00001d017597	1	Zm00001d054051
GO:0008289	lipid binding	molecular_function	0.72669	1	1	132	292	29038	0		1	Zm00001d028129
GO:0010468	regulation of gene expression	biological_process	0.72822	1	12	132	3039	29038	9	Zm00001d017502,Zm00001d005208,Zm00001d049543,Zm00001d007599,Zm00001d046937,Zm00001d032318,Zm00001d025707,Zm00001d034779,Novel02270	3	Zm00001d046621,Zm00001d012508,Zm00001d028129
GO:0009579	thylakoid	cellular_component	0.73402	1	1	132	291	29038	1	Zm00001d053177	0
GO:0044436	thylakoid part	cellular_component	0.73402	1	1	132	291	29038	1	Zm00001d053177	0
GO:0006886	intracellular protein transport	biological_process	0.73546	1	3	132	870	29038	3	Zm00001d046937,Zm00001d010314,Novel00296	0
GO:0050896	response to stimulus	biological_process	0.73563	1	14	132	3637	29038	8	Zm00001d000452,Novel01625,Zm00001d003124,Zm00001d017502,Zm00001d046036,Zm00001d044642,Zm00001d017597,Zm00001d025707	6	Zm00001d038819,Zm00001d041915,Zm00001d042507,Zm00001d036537,Zm00001d005449,Zm00001d028129
GO:0006139	nucleobase-containing compound metabolic process	biological_process	0.73844	1	26	132	6451	29038	14	Zm00001d034453,Zm00001d034779,Zm00001d003744,Zm00001d049543,Zm00001d007595,Zm00001d046937,Zm00001d032230,Novel02270,Zm00001d032318,Zm00001d025707,Zm00001d003124,Novel02145,Zm00001d005208,Zm00001d017502	12	Zm00001d036537,Zm00001d012508,Zm00001d006522,Zm00001d041784,Zm00001d042507,Zm00001d046621,Novel01564,Zm00001d021422,Zm00001d005449,Novel02230,Zm00001d028129,Zm00001d041915
GO:1901362	organic cyclic compound biosynthetic process	biological_process	0.73919	1	17	132	4237	29038	11	Zm00001d005208,Zm00001d017502,Zm00001d046937,Zm00001d013532,Zm00001d025707,Zm00001d032318,Novel02270,Zm00001d049543,Zm00001d034453,Zm00001d034779,Zm00001d017597	6	Zm00001d021422,Novel02551,Zm00001d028129,Zm00001d004053,Zm00001d046621,Zm00001d012508
GO:0034645	cellular macromolecule biosynthetic process	biological_process	0.74015	1	21	132	5180	29038	12	Zm00001d046937,Zm00001d007595,Zm00001d032318,Zm00001d025707,Novel02270,Zm00001d005208,Zm00001d017502,Zm00001d007599,Zm00001d052931,Zm00001d003744,Zm00001d034779,Zm00001d049543	9	Zm00001d016675,Zm00001d021422,Zm00001d028129,Zm00001d043662,Zm00001d005449,Zm00001d012508,Zm00001d006522,Novel01564,Zm00001d046621
GO:0019438	aromatic compound biosynthetic process	biological_process	0.74022	1	16	132	4009	29038	11	Zm00001d049543,Zm00001d034453,Zm00001d034779,Zm00001d017597,Zm00001d017502,Zm00001d005208,Zm00001d046937,Novel02270,Zm00001d032318,Zm00001d025707,Zm00001d013532	5	Zm00001d046621,Zm00001d012508,Novel02551,Zm00001d021422,Zm00001d028129
GO:0008610	lipid biosynthetic process	biological_process	0.74226	1	2	132	573	29038	0		2	Zm00001d048953,Zm00001d004053
GO:0080090	regulation of primary metabolic process	biological_process	0.74515	1	12	132	3083	29038	9	Zm00001d005208,Zm00001d017502,Zm00001d007599,Zm00001d049543,Zm00001d025707,Zm00001d032318,Zm00001d034779,Novel02270,Zm00001d046937	3	Zm00001d046621,Zm00001d028129,Zm00001d012508
GO:0046873	metal ion transmembrane transporter activity	molecular_function	0.75117	1	2	132	603	29038	1	Zm00001d035283	1	Zm00001d005449
GO:0003723	RNA binding	molecular_function	0.75248	1	4	132	1138	29038	2	Zm00001d032230,Zm00001d026248	2	Novel00092,Zm00001d023781
GO:0009059	macromolecule biosynthetic process	biological_process	0.75312	1	21	132	5221	29038	12	Zm00001d049543,Zm00001d034779,Zm00001d003744,Zm00001d052931,Zm00001d007599,Zm00001d005208,Zm00001d017502,Zm00001d007595,Zm00001d046937,Novel02270,Zm00001d025707,Zm00001d032318	9	Zm00001d046621,Novel01564,Zm00001d006522,Zm00001d012508,Zm00001d021422,Zm00001d016675,Zm00001d005449,Zm00001d043662,Zm00001d028129
GO:0048519	negative regulation of biological process	biological_process	0.75533	1	1	132	315	29038	1	Zm00001d007599	0
GO:0018130	heterocycle biosynthetic process	biological_process	0.75624	1	16	132	4055	29038	11	Novel02270,Zm00001d032318,Zm00001d025707,Zm00001d013532,Zm00001d046937,Zm00001d017502,Zm00001d005208,Zm00001d017597,Zm00001d034779,Zm00001d034453,Zm00001d049543	5	Zm00001d028129,Zm00001d021422,Novel02551,Zm00001d012508,Zm00001d046621
GO:0007165	signal transduction	biological_process	0.75637	1	5	132	1423	29038	3	Zm00001d046036,Zm00001d017597,Zm00001d044642	2	Zm00001d028129,Zm00001d038819
GO:0006810	transport	biological_process	0.75851	1	16	132	4148	29038	11	Zm00001d006823,Zm00001d043374,Zm00001d032318,Zm00001d046937,Zm00001d035283,Zm00001d006705,Zm00001d017597,Zm00001d051174,Zm00001d039674,Novel00296,Zm00001d010314	5	Zm00001d005449,Zm00001d051525,Zm00001d016675,Zm00001d027749,Zm00001d010410
GO:0051188	cofactor biosynthetic process	biological_process	0.75941	1	1	132	314	29038	1	Zm00001d017597	0
GO:0006508	proteolysis	biological_process	0.75971	1	5	132	1415	29038	2	Zm00001d019450,Zm00001d010204	3	Zm00001d037797,Zm00001d036533,Novel01243
GO:0017111	nucleoside-triphosphatase activity	molecular_function	0.75986	1	5	132	1510	29038	1	Zm00001d052389	4	Zm00001d019131,Zm00001d041915,Zm00001d005449,Zm00001d024497
GO:0065007	biological regulation	biological_process	0.7601	1	22	132	5573	29038	14	Zm00001d049543,Zm00001d048720,Zm00001d034779,Zm00001d017597,Zm00001d044642,Zm00001d007599,Zm00001d011543,Zm00001d017502,Zm00001d005208,Novel02270,Zm00001d032318,Zm00001d025707,Zm00001d046036,Zm00001d046937	8	Zm00001d046621,Zm00001d004053,Zm00001d016755,Zm00001d006522,Zm00001d012508,Zm00001d041915,Zm00001d038819,Zm00001d028129
GO:0060255	regulation of macromolecule metabolic process	biological_process	0.76263	1	12	132	3128	29038	9	Zm00001d046937,Zm00001d025707,Zm00001d032318,Zm00001d034779,Novel02270,Zm00001d017502,Zm00001d005208,Zm00001d007599,Zm00001d049543	3	Zm00001d012508,Zm00001d028129,Zm00001d046621
GO:0044700	single organism signaling	biological_process	0.76279	1	5	132	1436	29038	3	Zm00001d017597,Zm00001d044642,Zm00001d046036	2	Zm00001d038819,Zm00001d028129
GO:0023052	signaling	biological_process	0.76395	1	5	132	1438	29038	3	Zm00001d044642,Zm00001d017597,Zm00001d046036	2	Zm00001d038819,Zm00001d028129
GO:0007017	microtubule-based process	biological_process	0.76442	1	1	132	333	29038	0		1	Zm00001d018955
GO:0006732	coenzyme metabolic process	biological_process	0.76451	1	1	132	318	29038	1	Zm00001d017597	0
GO:0051234	establishment of localization	biological_process	0.76721	1	16	132	4174	29038	11	Zm00001d010314,Novel00296,Zm00001d039674,Zm00001d051174,Zm00001d017597,Zm00001d006705,Zm00001d035283,Zm00001d046937,Zm00001d032318,Zm00001d043374,Zm00001d006823	5	Zm00001d010410,Zm00001d027749,Zm00001d016675,Zm00001d051525,Zm00001d005449
GO:0006355	regulation of transcription, DNA-templated	biological_process	0.7673	1	11	132	2893	29038	8	Zm00001d046937,Zm00001d025707,Zm00001d032318,Zm00001d034779,Novel02270,Zm00001d017502,Zm00001d005208,Zm00001d049543	3	Zm00001d012508,Zm00001d028129,Zm00001d046621
GO:1903506	regulation of nucleic acid-templated transcription	biological_process	0.7673	1	11	132	2893	29038	8	Zm00001d005208,Zm00001d017502,Zm00001d049543,Zm00001d032318,Zm00001d025707,Novel02270,Zm00001d034779,Zm00001d046937	3	Zm00001d046621,Zm00001d028129,Zm00001d012508
GO:0051252	regulation of RNA metabolic process	biological_process	0.76913	1	11	132	2898	29038	8	Zm00001d049543,Zm00001d005208,Zm00001d017502,Novel02270,Zm00001d034779,Zm00001d032318,Zm00001d025707,Zm00001d046937	3	Zm00001d046621,Zm00001d028129,Zm00001d012508
GO:2001141	regulation of RNA biosynthetic process	biological_process	0.76913	1	11	132	2898	29038	8	Zm00001d034779,Novel02270,Zm00001d032318,Zm00001d025707,Zm00001d046937,Zm00001d049543,Zm00001d017502,Zm00001d005208	3	Zm00001d028129,Zm00001d012508,Zm00001d046621
GO:0016482	cytoplasmic transport	biological_process	0.76921	1	1	132	336	29038	1	Zm00001d046937	0
GO:0031323	regulation of cellular metabolic process	biological_process	0.77029	1	12	132	3151	29038	9	Zm00001d007599,Zm00001d049543,Zm00001d017502,Zm00001d005208,Zm00001d034779,Novel02270,Zm00001d032318,Zm00001d025707,Zm00001d046937	3	Zm00001d046621,Zm00001d028129,Zm00001d012508
GO:0030312	external encapsulating structure	cellular_component	0.77253	1	1	132	321	29038	1	Zm00001d005208	0
GO:0019219	regulation of nucleobase-containing compound metabolic process	biological_process	0.77546	1	11	132	2914	29038	8	Zm00001d046937,Zm00001d032318,Zm00001d025707,Zm00001d034779,Novel02270,Zm00001d005208,Zm00001d017502,Zm00001d049543	3	Zm00001d012508,Zm00001d028129,Zm00001d046621
GO:0034613	cellular protein localization	biological_process	0.77705	1	3	132	934	29038	3	Zm00001d046937,Zm00001d010314,Novel00296	0
GO:0070727	cellular macromolecule localization	biological_process	0.77705	1	3	132	934	29038	3	Novel00296,Zm00001d010314,Zm00001d046937	0
GO:0000988	transcription factor activity, protein binding	molecular_function	0.77776	1	1	132	337	29038	1	Zm00001d025707	0
GO:0043170	macromolecule metabolic process	biological_process	0.77887	1	43	132	10462	29038	20	Novel02270,Zm00001d007599,Zm00001d005208,Zm00001d010204,Zm00001d003124,Zm00001d034453,Zm00001d010314,Zm00001d029164,Zm00001d025707,Zm00001d032318,Zm00001d007595,Zm00001d032230,Zm00001d046937,Zm00001d017502,Novel02145,Zm00001d034779,Zm00001d003744,Zm00001d052931,Zm00001d049543,Zm00001d019450	23	Zm00001d005449,Novel02230,Zm00001d028129,Zm00001d021422,Zm00001d016675,Zm00001d041915,Zm00001d048027,Novel01243,Novel00092,Zm00001d013578,Zm00001d006522,Zm00001d036537,Zm00001d046621,Zm00001d042507,Zm00001d018955,Novel01564,Zm00001d041784,Zm00001d043662,Zm00001d036533,Zm00001d037797,Zm00001d031372,Zm00001d012508,Zm00001d040679
GO:0016462	pyrophosphatase activity	molecular_function	0.7822	1	5	132	1554	29038	1	Zm00001d052389	4	Zm00001d019131,Zm00001d005449,Zm00001d041915,Zm00001d024497
GO:0016310	phosphorylation	biological_process	0.78924	1	7	132	1989	29038	1	Novel03039	6	Zm00001d018955,Zm00001d048027,Zm00001d040679,Zm00001d016675,Zm00001d013578,Zm00001d031372
GO:0071702	organic substance transport	biological_process	0.79542	1	5	132	1496	29038	4	Novel00296,Zm00001d006705,Zm00001d046937,Zm00001d010314	1	Zm00001d005449
GO:0007049	cell cycle	biological_process	0.79944	1	2	132	663	29038	2	Zm00001d046937,Zm00001d010314	0
GO:0015077	monovalent inorganic cation transmembrane transporter activity	molecular_function	0.80087	1	2	132	667	29038	1	Zm00001d011874	1	Zm00001d005449
GO:0051179	localization	biological_process	0.80194	1	16	132	4287	29038	11	Zm00001d006705,Zm00001d035283,Zm00001d017597,Novel00296,Zm00001d039674,Zm00001d010314,Zm00001d051174,Zm00001d006823,Zm00001d043374,Zm00001d032318,Zm00001d046937	5	Zm00001d027749,Zm00001d010410,Zm00001d051525,Zm00001d005449,Zm00001d016675
GO:0016787	hydrolase activity	molecular_function	0.80209	1	21	132	5509	29038	10	Zm00001d013532,Zm00001d025707,Zm00001d033797,Zm00001d033539,Zm00001d003124,Zm00001d010204,Zm00001d051174,Zm00001d052389,Zm00001d019450,Zm00001d029164	11	Zm00001d043662,Zm00001d005449,Zm00001d041915,Zm00001d036533,Zm00001d012909,Zm00001d043988,Zm00001d037797,Novel01243,Zm00001d019131,Zm00001d024497,Zm00001d042507
GO:0005515	protein binding	molecular_function	0.80215	1	28	132	7130	29038	18	Novel02754,Zm00001d007595,Zm00001d025707,Zm00001d031717,Zm00001d026248,Zm00001d049020,Zm00001d036489,Zm00001d048693,Zm00001d012045,Zm00001d007599,Zm00001d010314,Zm00001d005051,Zm00001d002550,Zm00001d017597,Zm00001d011874,Zm00001d006705,Zm00001d000452,Zm00001d052389	10	Novel02551,Zm00001d005599,Zm00001d038819,Zm00001d000298,Zm00001d052383,Novel00092,Novel00965,Zm00001d038838,Zm00001d020780,Zm00001d046621
GO:0035639	purine ribonucleoside triphosphate binding	molecular_function	0.80327	1	15	132	4123	29038	4	Zm00001d007595,Zm00001d003744,Zm00001d035283,Zm00001d052389	11	Zm00001d019131,Zm00001d008053,Zm00001d006522,Zm00001d016675,Zm00001d013578,Zm00001d048027,Zm00001d031372,Zm00001d040679,Zm00001d018955,Novel01564,Zm00001d024497
GO:0006396	RNA processing	biological_process	0.80586	1	3	132	965	29038	2	Zm00001d032230,Zm00001d034453	1	Zm00001d041784
GO:0009605	response to external stimulus	biological_process	0.80877	1	1	132	369	29038	1	Zm00001d017502	0
GO:0022890	inorganic cation transmembrane transporter activity	molecular_function	0.8172	1	3	132	981	29038	2	Zm00001d035283,Zm00001d011874	1	Zm00001d005449
GO:0006468	protein phosphorylation	biological_process	0.81773	1	6	132	1801	29038	0		6	Zm00001d031372,Zm00001d016675,Zm00001d040679,Zm00001d013578,Zm00001d048027,Zm00001d018955
GO:0030554	adenyl nucleotide binding	molecular_function	0.8232	1	14	132	3956	29038	4	Zm00001d052389,Zm00001d003744,Zm00001d010314,Zm00001d007595	10	Zm00001d024497,Novel01564,Zm00001d018955,Zm00001d040679,Zm00001d031372,Zm00001d048027,Novel00092,Zm00001d013578,Zm00001d016675,Zm00001d019131
GO:1902494	catalytic complex	cellular_component	0.8258	1	3	132	980	29038	2	Zm00001d026248,Zm00001d030402	1	Zm00001d005599
GO:0019222	regulation of metabolic process	biological_process	0.82584	1	12	132	3323	29038	9	Zm00001d032318,Zm00001d025707,Zm00001d034779,Novel02270,Zm00001d046937,Zm00001d005208,Zm00001d017502,Zm00001d007599,Zm00001d049543	3	Zm00001d028129,Zm00001d012508,Zm00001d046621
GO:0009057	macromolecule catabolic process	biological_process	0.82675	1	1	132	385	29038	1	Zm00001d029164	0
GO:0001883	purine nucleoside binding	molecular_function	0.82836	1	15	132	4215	29038	4	Zm00001d035283,Zm00001d052389,Zm00001d007595,Zm00001d003744	11	Zm00001d031372,Zm00001d040679,Zm00001d048027,Novel01564,Zm00001d024497,Zm00001d018955,Zm00001d006522,Zm00001d013578,Zm00001d016675,Zm00001d008053,Zm00001d019131
GO:0032549	ribonucleoside binding	molecular_function	0.82836	1	15	132	4215	29038	4	Zm00001d003744,Zm00001d007595,Zm00001d052389,Zm00001d035283	11	Zm00001d019131,Zm00001d008053,Zm00001d013578,Zm00001d016675,Zm00001d006522,Zm00001d018955,Novel01564,Zm00001d024497,Zm00001d048027,Zm00001d040679,Zm00001d031372
GO:0032550	purine ribonucleoside binding	molecular_function	0.82836	1	15	132	4215	29038	4	Zm00001d003744,Zm00001d007595,Zm00001d052389,Zm00001d035283	11	Zm00001d006522,Zm00001d016675,Zm00001d013578,Zm00001d008053,Zm00001d019131,Zm00001d024497,Novel01564,Zm00001d018955,Zm00001d031372,Zm00001d040679,Zm00001d048027
GO:0007154	cell communication	biological_process	0.82983	1	5	132	1576	29038	3	Zm00001d044642,Zm00001d017597,Zm00001d046036	2	Zm00001d038819,Zm00001d028129
GO:0032555	purine ribonucleotide binding	molecular_function	0.8313	1	15	132	4225	29038	4	Zm00001d052389,Zm00001d035283,Zm00001d003744,Zm00001d007595	11	Novel01564,Zm00001d024497,Zm00001d018955,Zm00001d040679,Zm00001d031372,Zm00001d048027,Zm00001d013578,Zm00001d016675,Zm00001d006522,Zm00001d008053,Zm00001d019131
GO:0001882	nucleoside binding	molecular_function	0.83166	1	15	132	4227	29038	4	Zm00001d003744,Zm00001d007595,Zm00001d052389,Zm00001d035283	11	Zm00001d008053,Zm00001d019131,Zm00001d006522,Zm00001d016675,Zm00001d013578,Zm00001d018955,Zm00001d024497,Novel01564,Zm00001d048027,Zm00001d031372,Zm00001d040679
GO:0022804	active transmembrane transporter activity	molecular_function	0.83169	1	1	132	404	29038	0		1	Zm00001d005449
GO:0008233	peptidase activity	molecular_function	0.83219	1	5	132	1571	29038	2	Zm00001d019450,Zm00001d010204	3	Zm00001d037797,Novel01243,Zm00001d036533
GO:0044444	cytoplasmic part	cellular_component	0.83221	1	8	132	2345	29038	6	Zm00001d030402,Novel00296,Zm00001d007595,Zm00001d003744,Zm00001d052931,Zm00001d032318	2	Zm00001d016675,Novel00092
GO:0015078	hydrogen ion transmembrane transporter activity	molecular_function	0.83357	1	1	132	397	29038	1	Zm00001d011874	0
GO:0015075	ion transmembrane transporter activity	molecular_function	0.83531	1	4	132	1300	29038	2	Zm00001d011874,Zm00001d035283	2	Zm00001d005449,Zm00001d027749
GO:0050794	regulation of cellular process	biological_process	0.83642	1	18	132	4825	29038	14	Zm00001d007599,Zm00001d017502,Zm00001d005208,Zm00001d011543,Zm00001d046937,Zm00001d046036,Novel02270,Zm00001d025707,Zm00001d032318,Zm00001d049543,Zm00001d048720,Zm00001d044642,Zm00001d017597,Zm00001d034779	4	Zm00001d038819,Zm00001d028129,Zm00001d046621,Zm00001d012508
GO:0015031	protein transport	biological_process	0.84273	1	3	132	1048	29038	3	Novel00296,Zm00001d010314,Zm00001d046937	0
GO:0032553	ribonucleotide binding	molecular_function	0.84432	1	15	132	4272	29038	4	Zm00001d052389,Zm00001d035283,Zm00001d003744,Zm00001d007595	11	Novel01564,Zm00001d024497,Zm00001d018955,Zm00001d031372,Zm00001d040679,Zm00001d048027,Zm00001d006522,Zm00001d013578,Zm00001d016675,Zm00001d019131,Zm00001d008053
GO:0016818	hydrolase activity, acting on acid anhydrides, in phosphorus-containing anhydrides	molecular_function	0.84601	1	5	132	1694	29038	1	Zm00001d052389	4	Zm00001d019131,Zm00001d005449,Zm00001d041915,Zm00001d024497
GO:0044260	cellular macromolecule metabolic process	biological_process	0.84882	1	37	132	9429	29038	17	Zm00001d049543,Zm00001d034779,Zm00001d003744,Zm00001d052931,Novel02145,Zm00001d017502,Zm00001d007595,Zm00001d032230,Zm00001d046937,Zm00001d032318,Zm00001d025707,Zm00001d034453,Zm00001d010314,Zm00001d003124,Zm00001d007599,Zm00001d005208,Novel02270	20	Zm00001d040679,Zm00001d012508,Zm00001d031372,Zm00001d043662,Zm00001d041784,Zm00001d042507,Zm00001d018955,Zm00001d046621,Novel01564,Zm00001d006522,Zm00001d036537,Zm00001d013578,Novel00092,Zm00001d048027,Zm00001d041915,Zm00001d021422,Zm00001d016675,Zm00001d005449,Novel02230,Zm00001d028129
GO:0010467	gene expression	biological_process	0.85223	1	20	132	5341	29038	14	Zm00001d034453,Zm00001d034779,Zm00001d052931,Zm00001d003744,Zm00001d049543,Zm00001d007595,Zm00001d032230,Zm00001d046937,Novel02270,Zm00001d025707,Zm00001d032318,Zm00001d007599,Zm00001d005208,Zm00001d017502	6	Zm00001d012508,Zm00001d041784,Zm00001d046621,Zm00001d021422,Zm00001d016675,Zm00001d028129
GO:0031090	organelle membrane	cellular_component	0.85371	1	2	132	763	29038	2	Zm00001d032318,Zm00001d030402	0
GO:0045184	establishment of protein localization	biological_process	0.85402	1	3	132	1073	29038	3	Zm00001d046937,Zm00001d010314,Novel00296	0
GO:0046907	intracellular transport	biological_process	0.85524	1	3	132	1077	29038	3	Zm00001d046937,Zm00001d010314,Novel00296	0
GO:0004672	protein kinase activity	molecular_function	0.85576	1	6	132	1914	29038	0		6	Zm00001d048027,Zm00001d040679,Zm00001d016675,Zm00001d013578,Zm00001d031372,Zm00001d018955
GO:0097367	carbohydrate derivative binding	molecular_function	0.86036	1	15	132	4337	29038	4	Zm00001d007595,Zm00001d003744,Zm00001d035283,Zm00001d052389	11	Zm00001d013578,Zm00001d016675,Zm00001d006522,Zm00001d008053,Zm00001d019131,Zm00001d040679,Zm00001d031372,Zm00001d048027,Novel01564,Zm00001d024497,Zm00001d018955
GO:0008324	cation transmembrane transporter activity	molecular_function	0.86069	1	3	132	1071	29038	2	Zm00001d035283,Zm00001d011874	1	Zm00001d005449
GO:0006351	transcription, DNA-templated	biological_process	0.86132	1	12	132	3430	29038	8	Zm00001d017502,Zm00001d005208,Zm00001d049543,Zm00001d046937,Zm00001d032318,Zm00001d025707,Zm00001d034779,Novel02270	4	Zm00001d046621,Zm00001d012508,Zm00001d021422,Zm00001d028129
GO:0097659	nucleic acid-templated transcription	biological_process	0.86132	1	12	132	3430	29038	8	Zm00001d046937,Zm00001d034779,Novel02270,Zm00001d025707,Zm00001d032318,Zm00001d049543,Zm00001d005208,Zm00001d017502	4	Zm00001d021422,Zm00001d012508,Zm00001d028129,Zm00001d046621
GO:0019058	viral life cycle	biological_process	0.86174	1	1	132	443	29038	1	Zm00001d051174	0
GO:0032774	RNA biosynthetic process	biological_process	0.86651	1	12	132	3451	29038	8	Zm00001d005208,Zm00001d017502,Zm00001d049543,Zm00001d046937,Zm00001d025707,Zm00001d032318,Novel02270,Zm00001d034779	4	Zm00001d046621,Zm00001d012508,Zm00001d021422,Zm00001d028129
GO:0022891	substrate-specific transmembrane transporter activity	molecular_function	0.86893	1	4	132	1383	29038	2	Zm00001d035283,Zm00001d011874	2	Zm00001d027749,Zm00001d005449
GO:0008104	protein localization	biological_process	0.86951	1	3	132	1112	29038	3	Zm00001d010314,Zm00001d046937,Novel00296	0
GO:0090407	organophosphate biosynthetic process	biological_process	0.87206	1	1	132	450	29038	1	Zm00001d017597	0
GO:0003924	GTPase activity	molecular_function	0.87287	1	1	132	469	29038	0		1	Zm00001d024497
GO:0016070	RNA metabolic process	biological_process	0.87344	1	16	132	4486	29038	11	Zm00001d025707,Zm00001d032318,Novel02270,Zm00001d046937,Zm00001d032230,Zm00001d005208,Zm00001d017502,Zm00001d003744,Zm00001d034779,Zm00001d034453,Zm00001d049543	5	Zm00001d028129,Zm00001d021422,Zm00001d012508,Zm00001d046621,Zm00001d041784
GO:0005886	plasma membrane	cellular_component	0.876	1	1	132	464	29038	0		1	Zm00001d005449
GO:0055085	transmembrane transport	biological_process	0.87639	1	4	132	1401	29038	2	Zm00001d017597,Zm00001d039674	2	Zm00001d005449,Zm00001d051525
GO:1902589	single-organism organelle organization	biological_process	0.87835	1	2	132	887	29038	0		2	Zm00001d006522,Zm00001d041915
GO:0042221	response to chemical	biological_process	0.87897	1	1	132	464	29038	1	Novel01625	0
GO:0003678	DNA helicase activity	molecular_function	0.88575	1	1	132	562	29038	0		1	Zm00001d041915
GO:0050789	regulation of biological process	biological_process	0.88673	1	18	132	5060	29038	14	Zm00001d049543,Zm00001d048720,Zm00001d044642,Zm00001d034779,Zm00001d017597,Zm00001d007599,Zm00001d005208,Zm00001d017502,Zm00001d011543,Zm00001d046937,Zm00001d046036,Novel02270,Zm00001d025707,Zm00001d032318	4	Zm00001d046621,Zm00001d012508,Zm00001d038819,Zm00001d028129
GO:0006812	cation transport	biological_process	0.88892	1	3	132	1147	29038	2	Zm00001d035283,Zm00001d032318	1	Zm00001d005449
GO:0016817	hydrolase activity, acting on acid anhydrides	molecular_function	0.89332	1	5	132	1836	29038	1	Zm00001d052389	4	Zm00001d019131,Zm00001d024497,Zm00001d041915,Zm00001d005449
GO:0022857	transmembrane transporter activity	molecular_function	0.90118	1	5	132	1775	29038	3	Zm00001d017597,Zm00001d011874,Zm00001d035283	2	Zm00001d005449,Zm00001d027749
GO:0008092	cytoskeletal protein binding	molecular_function	0.90255	1	2	132	864	29038	1	Zm00001d010314	1	Novel00965
GO:0051649	establishment of localization in cell	biological_process	0.90287	1	3	132	1204	29038	3	Zm00001d010314,Zm00001d046937,Novel00296	0
GO:0044428	nuclear part	cellular_component	0.90438	1	3	132	1177	29038	1	Zm00001d026248	2	Zm00001d005599,Zm00001d006522
GO:0006811	ion transport	biological_process	0.90475	1	4	132	1496	29038	2	Zm00001d032318,Zm00001d035283	2	Zm00001d005449,Zm00001d027749
GO:1902582	single-organism intracellular transport	biological_process	0.90706	1	1	132	536	29038	1	Zm00001d046937	0
GO:0071944	cell periphery	cellular_component	0.91022	1	2	132	884	29038	1	Zm00001d005208	1	Zm00001d005449
GO:0005524	ATP binding	molecular_function	0.91162	1	12	132	3821	29038	3	Zm00001d007595,Zm00001d003744,Zm00001d052389	9	Zm00001d019131,Zm00001d013578,Zm00001d016675,Zm00001d048027,Zm00001d031372,Zm00001d040679,Zm00001d018955,Zm00001d024497,Novel01564
GO:0016788	hydrolase activity, acting on ester bonds	molecular_function	0.91261	1	3	132	1230	29038	2	Zm00001d051174,Zm00001d025707	1	Zm00001d012909
GO:0044765	single-organism transport	biological_process	0.9165	1	9	132	2941	29038	6	Zm00001d046937,Zm00001d039674,Zm00001d017597,Zm00001d032318,Zm00001d035283,Zm00001d006705	3	Zm00001d005449,Zm00001d051525,Zm00001d027749
GO:0016705	oxidoreductase activity, acting on paired donors, with incorporation or reduction of molecular oxygen	molecular_function	0.91865	1	1	132	533	29038	1	Zm00001d033543	0
GO:0006796	phosphate-containing compound metabolic process	biological_process	0.91966	1	8	132	2682	29038	2	Novel03039,Zm00001d017597	6	Zm00001d048027,Zm00001d040679,Zm00001d031372,Zm00001d018955,Zm00001d013578,Zm00001d016675
GO:0051641	cellular localization	biological_process	0.92057	1	3	132	1270	29038	3	Novel00296,Zm00001d010314,Zm00001d046937	0
GO:0034654	nucleobase-containing compound biosynthetic process	biological_process	0.9208	1	12	132	3710	29038	8	Novel02270,Zm00001d034779,Zm00001d032318,Zm00001d025707,Zm00001d046937,Zm00001d049543,Zm00001d017502,Zm00001d005208	4	Zm00001d028129,Zm00001d021422,Zm00001d012508,Zm00001d046621
GO:0033036	macromolecule localization	biological_process	0.92106	1	3	132	1271	29038	3	Zm00001d010314,Zm00001d046937,Novel00296	0
GO:0006793	phosphorus metabolic process	biological_process	0.92173	1	8	132	2693	29038	2	Novel03039,Zm00001d017597	6	Zm00001d048027,Zm00001d040679,Zm00001d031372,Zm00001d018955,Zm00001d016675,Zm00001d013578
GO:1902578	single-organism localization	biological_process	0.92474	1	9	132	2987	29038	6	Zm00001d006705,Zm00001d035283,Zm00001d039674,Zm00001d046937,Zm00001d032318,Zm00001d017597	3	Zm00001d027749,Zm00001d051525,Zm00001d005449
GO:0032559	adenyl ribonucleotide binding	molecular_function	0.92723	1	12	132	3922	29038	3	Zm00001d052389,Zm00001d003744,Zm00001d007595	9	Novel01564,Zm00001d024497,Zm00001d018955,Zm00001d031372,Zm00001d040679,Zm00001d048027,Zm00001d016675,Zm00001d013578,Zm00001d019131
GO:0003779	actin binding	molecular_function	0.92978	1	1	132	578	29038	0		1	Novel00965
GO:0031981	nuclear lumen	cellular_component	0.93022	1	1	132	593	29038	0		1	Zm00001d006522
GO:0004386	helicase activity	molecular_function	0.93203	1	1	132	679	29038	0		1	Zm00001d041915
GO:0019538	protein metabolic process	biological_process	0.9367	1	17	132	5137	29038	7	Zm00001d019450,Zm00001d010314,Zm00001d003744,Zm00001d052931,Zm00001d010204,Zm00001d007599,Zm00001d007595	10	Zm00001d040679,Zm00001d018955,Zm00001d013578,Novel01243,Novel00092,Zm00001d037797,Zm00001d048027,Zm00001d031372,Zm00001d036533,Zm00001d016675
GO:0016773	phosphotransferase activity, alcohol group as acceptor	molecular_function	0.93807	1	6	132	2252	29038	0		6	Zm00001d031372,Zm00001d013578,Zm00001d040679,Zm00001d016675,Zm00001d048027,Zm00001d018955
GO:0043233	organelle lumen	cellular_component	0.94244	1	1	132	634	29038	0		1	Zm00001d006522
GO:0070013	intracellular organelle lumen	cellular_component	0.94244	1	1	132	634	29038	0		1	Zm00001d006522
GO:0015672	monovalent inorganic cation transport	biological_process	0.94357	1	1	132	638	29038	0		1	Zm00001d005449
GO:0031974	membrane-enclosed lumen	cellular_component	0.9444	1	1	132	645	29038	0		1	Zm00001d006522
GO:0020037	heme binding	molecular_function	0.94465	1	1	132	616	29038	1	Zm00001d018161	0
GO:0046906	tetrapyrrole binding	molecular_function	0.94983	1	1	132	637	29038	1	Zm00001d018161	0
GO:0016301	kinase activity	molecular_function	0.95238	1	6	132	2353	29038	0		6	Zm00001d048027,Zm00001d031372,Zm00001d040679,Zm00001d016675,Zm00001d013578,Zm00001d018955
GO:0044267	cellular protein metabolic process	biological_process	0.95671	1	12	132	4012	29038	5	Zm00001d007595,Zm00001d010314,Zm00001d003744,Zm00001d052931,Zm00001d007599	7	Zm00001d016675,Zm00001d013578,Novel00092,Zm00001d048027,Zm00001d031372,Zm00001d040679,Zm00001d018955
GO:0070011	peptidase activity, acting on L-amino acid peptides	molecular_function	0.95982	1	3	132	1456	29038	2	Zm00001d019450,Zm00001d010204	1	Zm00001d037797
GO:0007010	cytoskeleton organization	biological_process	0.975	1	1	132	808	29038	0		1	Novel00965
GO:0006464	cellular protein modification process	biological_process	0.97533	1	6	132	2566	29038	0		6	Zm00001d018955,Zm00001d048027,Zm00001d031372,Zm00001d040679,Zm00001d016675,Zm00001d013578
GO:0036211	protein modification process	biological_process	0.97533	1	6	132	2566	29038	0		6	Zm00001d018955,Zm00001d040679,Zm00001d013578,Zm00001d016675,Zm00001d031372,Zm00001d048027
GO:0019637	organophosphate metabolic process	biological_process	0.9756	1	1	132	811	29038	1	Zm00001d017597	0
GO:0043412	macromolecule modification	biological_process	0.97679	1	7	132	2891	29038	1	Zm00001d025707	6	Zm00001d048027,Zm00001d031372,Zm00001d040679,Zm00001d013578,Zm00001d016675,Zm00001d018955
GO:0004175	endopeptidase activity	molecular_function	0.98042	1	1	132	870	29038	1	Zm00001d019450	0
GO:1901135	carbohydrate derivative metabolic process	biological_process	0.98134	1	1	132	866	29038	1	Zm00001d034453	0
GO:0098796	membrane protein complex	cellular_component	0.98642	1	1	132	964	29038	1	Zm00001d030402	0
GO:0016772	transferase activity, transferring phosphorus-containing groups	molecular_function	0.99101	1	7	132	3231	29038	1	Novel03039	6	Zm00001d048027,Zm00001d031372,Zm00001d040679,Zm00001d016675,Zm00001d013578,Zm00001d018955
