# Supplementary material for: Nitric Oxide as a Downstream Signaling Molecule in Brassinosteroid-Mediated Virus Susceptibility to Maize Chlorotic Mottle Virus in Maize
Source: Viruses. 2019 Apr 22;11(4):368. doi: 10.3390/v11040368 (PMC6521138; doi:10.3390/v11040368)
Supplement: Supplementary file 1 [file viruses-11-00368-s001.zip › Supplementary Files/Supplementary File 4 KEGG analysis of differential gene expression in MCMV-infected maize.txt.xlsx]

## Sheet: MCMVvsCK_all.DEG_KEGG_pathway_e
##Databases: KEGG PATHWAY
##Statistical test method: hypergeometric test / Fisher's exact test
##FDR correction method: Benjamini and Hochberg
#Term	Database	ID	Input number	Background number	P-Value	Corrected P-Value	Input	KEGG_ID/KO	Entrez_ID	Hyperlink
Fatty acid degradation	KEGG PATHWAY	zma00071	4	59	0.000549528	0.0181344	Zm00001d052931|Zm00001d027996|Zm00001d003744|Novel01980	zma:103652794|zma:100273217|zma:103652794|zma:103652794|	103652794|100273217|103652794|103652794|	http://www.genome.jp/kegg-bin/show_pathway?zma00071/zma:103652794%09red/zma:100273217%09red
Biosynthesis of unsaturated fatty acids	KEGG PATHWAY	zma01040	3	52	0.00436717	0.0557763	Zm00001d052931|Zm00001d003744|Novel01980	zma:103652794|zma:103652794|zma:103652794|	103652794|103652794|103652794|	http://www.genome.jp/kegg-bin/show_pathway?zma01040/zma:103652794%09red
alpha-Linolenic acid metabolism	KEGG PATHWAY	zma00592	3	55	0.00507057	0.0557763	Zm00001d052931|Zm00001d003744|Novel01980	zma:103652794|zma:103652794|zma:103652794|	103652794|103652794|103652794|	http://www.genome.jp/kegg-bin/show_pathway?zma00592/zma:103652794%09red
Photosynthesis - antenna proteins	KEGG PATHWAY	zma00196	2	31	0.0166432	0.137306	Zm00001d033132|Zm00001d033136	zma:100281879|zma:100281879|	100281879|100281879|	http://www.genome.jp/kegg-bin/show_pathway?zma00196/zma:100281879%09red
Fatty acid metabolism	KEGG PATHWAY	zma01212	3	108	0.0290727	0.16192	Zm00001d052931|Zm00001d003744|Novel01980	zma:103652794|zma:103652794|zma:103652794|	103652794|103652794|103652794|	http://www.genome.jp/kegg-bin/show_pathway?zma01212/zma:103652794%09red
Nitrogen metabolism	KEGG PATHWAY	zma00910	2	50	0.038852	0.16192	Zm00001d018161|Zm00001d005920	zma:103627781|zma:100283312|	103627781|100283312|	http://www.genome.jp/kegg-bin/show_pathway?zma00910/zma:103627781%09red/zma:100283312%09red
DNA replication	KEGG PATHWAY	zma03030	3	122	0.0392533	0.16192	Zm00001d005449|Zm00001d006522|Zm00001d023451	zma:100273584|zma:103647723|zma:100285886|	100273584|103647723|100285886|	http://www.genome.jp/kegg-bin/show_pathway?zma03030/zma:100273584%09red/zma:103647723%09red/zma:100285886%09red
Peroxisome	KEGG PATHWAY	zma04146	3	122	0.0392533	0.16192	Zm00001d052931|Zm00001d003744|Novel01980	zma:103652794|zma:103652794|zma:103652794|	103652794|103652794|103652794|	http://www.genome.jp/kegg-bin/show_pathway?zma04146/zma:103652794%09red
Vitamin B6 metabolism	KEGG PATHWAY	zma00750	1	14	0.0863128	0.286504	Zm00001d043780	zma:100283397|	100283397|	http://www.genome.jp/kegg-bin/show_pathway?zma00750/zma:100283397%09red
Alanine, aspartate and glutamate metabolism	KEGG PATHWAY	zma00250	2	80	0.0868194	0.286504	Zm00001d028750|Zm00001d047736	zma:100192350|zma:100192351|	100192350|100192351|	http://www.genome.jp/kegg-bin/show_pathway?zma00250/zma:100192350%09red/zma:100192351%09red
Biosynthesis of secondary metabolites	KEGG PATHWAY	zma01110	13	1481	0.10895	0.311018	Zm00001d043780|Zm00001d041839|Zm00001d003744|Zm00001d052931|Zm00001d027996|Zm00001d031086|Zm00001d010204|Zm00001d048953|Zm00001d003058|Zm00001d028750|Zm00001d042507|Novel01980|Zm00001d047736	zma:100283397|zma:100192900|zma:103652794|zma:103652794|zma:100273217|zma:100281136|zma:100273392|zma:103655094|zma:100856948|zma:100192350|zma:100280071|zma:103652794|zma:100192351|	100283397|100192900|103652794|103652794|100273217|100281136|100273392|103655094|100856948|100192350|100280071|103652794|100192351|	http://www.genome.jp/kegg-bin/show_pathway?zma01110/zma:100273217%09red/zma:103655094%09red/zma:100280071%09red/zma:100281136%09red/zma:100192350%09red/zma:100192351%09red/zma:100856948%09red/zma:103652794%09red/zma:100273392%09red/zma:100192900%09red/zma:100283397%09red
Mismatch repair	KEGG PATHWAY	zma03430	2	94	0.113097	0.311018	Zm00001d005449|Zm00001d006522	zma:100273584|zma:103647723|	100273584|103647723|	http://www.genome.jp/kegg-bin/show_pathway?zma03430/zma:100273584%09red/zma:103647723%09red
Homologous recombination	KEGG PATHWAY	zma03440	2	106	0.137025	0.347214	Zm00001d005449|Zm00001d006522	zma:100273584|zma:103647723|	100273584|103647723|	http://www.genome.jp/kegg-bin/show_pathway?zma03440/zma:100273584%09red/zma:103647723%09red
Glycine, serine and threonine metabolism	KEGG PATHWAY	zma00260	2	111	0.147303	0.347214	Zm00001d003058|Zm00001d043780	zma:100856948|zma:100283397|	100856948|100283397|	http://www.genome.jp/kegg-bin/show_pathway?zma00260/zma:100856948%09red/zma:100283397%09red
Nucleotide excision repair	KEGG PATHWAY	zma03420	2	125	0.176844	0.389056	Zm00001d005449|Zm00001d006522	zma:100273584|zma:103647723|	100273584|103647723|	http://www.genome.jp/kegg-bin/show_pathway?zma03420/zma:100273584%09red/zma:103647723%09red
Starch and sucrose metabolism	KEGG PATHWAY	zma00500	3	251	0.19557	0.403363	Zm00001d017502|Zm00001d042507|Zm00001d018082	zma:100216724|zma:100280071|zma:103627752|	100216724|100280071|103627752|	http://www.genome.jp/kegg-bin/show_pathway?zma00500/zma:100216724%09red/zma:100280071%09red/zma:103627752%09red
Metabolic pathways	KEGG PATHWAY	zma01100	19	2609	0.218957	0.421783	Zm00001d043780|Zm00001d010204|Zm00001d028750|Zm00001d018082|Zm00001d041839|Zm00001d027996|Zm00001d003744|Zm00001d052931|Zm00001d017502|Zm00001d033797|Zm00001d031086|Zm00001d033136|Zm00001d043988|Zm00001d003058|Zm00001d029958|Zm00001d042507|Zm00001d033132|Novel01980|Zm00001d047736	zma:100283397|zma:100273392|zma:100192350|zma:103627752|zma:100192900|zma:100273217|zma:103652794|zma:103652794|zma:100216724|zma:100272277|zma:100281136|zma:100281879|zma:542525|zma:100856948|zma:100282573|zma:100280071|zma:100281879|zma:103652794|zma:100192351|	100283397|100273392|100192350|103627752|100192900|100273217|103652794|103652794|100216724|100272277|100281136|100281879|542525|100856948|100282573|100280071|100281879|103652794|100192351|	http://www.genome.jp/kegg-bin/show_pathway?zma01100/zma:100273217%09red/zma:542525%09red/zma:100272277%09red/zma:100281879%09red/zma:100281136%09red/zma:100216724%09red/zma:100280071%09red/zma:100282573%09red/zma:100192350%09red/zma:100192351%09red/zma:100856948%09red/zma:103652794%09red/zma:100273392%09red/zma:100192900%09red/zma:103627752%09red/zma:100283397%09red
Fatty acid elongation	KEGG PATHWAY	zma00062	1	45	0.242029	0.421783	Zm00001d048953	zma:103655094|	103655094|	http://www.genome.jp/kegg-bin/show_pathway?zma00062/zma:103655094%09red
Tyrosine metabolism	KEGG PATHWAY	zma00350	1	46	0.246588	0.421783	Zm00001d027996	zma:100273217|	100273217|	http://www.genome.jp/kegg-bin/show_pathway?zma00350/zma:100273217%09red
Carotenoid biosynthesis	KEGG PATHWAY	zma00906	1	48	0.255626	0.421783	Zm00001d031086	zma:100281136|	100281136|	http://www.genome.jp/kegg-bin/show_pathway?zma00906/zma:100281136%09red
Sphingolipid metabolism	KEGG PATHWAY	zma00600	1	51	0.268983	0.422687	Zm00001d029958	zma:100282573|	100282573|	http://www.genome.jp/kegg-bin/show_pathway?zma00600/zma:100282573%09red
Cyanoamino acid metabolism	KEGG PATHWAY	zma00460	1	57	0.294988	0.442483	Zm00001d042507	zma:100280071|	100280071|	http://www.genome.jp/kegg-bin/show_pathway?zma00460/zma:100280071%09red
Glycolysis / Gluconeogenesis	KEGG PATHWAY	zma00010	2	193	0.326859	0.468972	Zm00001d041839|Zm00001d027996	zma:100192900|zma:100273217|	100192900|100273217|	http://www.genome.jp/kegg-bin/show_pathway?zma00010/zma:100273217%09red/zma:100192900%09red
Circadian rhythm - plant	KEGG PATHWAY	zma04712	1	69	0.344287	0.473394	Zm00001d049543	zma:100281091|	100281091|	http://www.genome.jp/kegg-bin/show_pathway?zma04712/zma:100281091%09red
Glycerolipid metabolism	KEGG PATHWAY	zma00561	1	85	0.404752	0.534273	Zm00001d033797	zma:100272277|	100272277|	http://www.genome.jp/kegg-bin/show_pathway?zma00561/zma:100272277%09red
Citrate cycle (TCA cycle)	KEGG PATHWAY	zma00020	1	98	0.449793	0.570891	Zm00001d041839	zma:100192900|	100192900|	http://www.genome.jp/kegg-bin/show_pathway?zma00020/zma:100192900%09red
Pyruvate metabolism	KEGG PATHWAY	zma00620	1	126	0.535675	0.654714	Zm00001d041839	zma:100192900|	100192900|	http://www.genome.jp/kegg-bin/show_pathway?zma00620/zma:100192900%09red
Glutathione metabolism	KEGG PATHWAY	zma00480	1	139	0.570904	0.672851	Zm00001d020780	zma:541845|	541845|	http://www.genome.jp/kegg-bin/show_pathway?zma00480/zma:541845%09red
Biosynthesis of amino acids	KEGG PATHWAY	zma01230	2	371	0.658959	0.721304	Zm00001d003058|Zm00001d043780	zma:100856948|zma:100283397|	100856948|100283397|	http://www.genome.jp/kegg-bin/show_pathway?zma01230/zma:100856948%09red/zma:100283397%09red
Carbon metabolism	KEGG PATHWAY	zma01200	2	372	0.660406	0.721304	Zm00001d041839|Zm00001d027996	zma:100192900|zma:100273217|	100192900|100273217|	http://www.genome.jp/kegg-bin/show_pathway?zma01200/zma:100273217%09red/zma:100192900%09red
Amino sugar and nucleotide sugar metabolism	KEGG PATHWAY	zma00520	1	186	0.677588	0.721304	Zm00001d043988	zma:542525|	542525|	http://www.genome.jp/kegg-bin/show_pathway?zma00520/zma:542525%09red
Phenylpropanoid biosynthesis	KEGG PATHWAY	zma00940	1	242	0.770928	0.795019	Zm00001d042507	zma:100280071|	100280071|	http://www.genome.jp/kegg-bin/show_pathway?zma00940/zma:100280071%09red
Ribosome	KEGG PATHWAY	zma03010	2	504	0.811937	0.811937	Zm00001d019693|Zm00001d030402	zma:103633877|zma:103633877|	103633877|103633877|	http://www.genome.jp/kegg-bin/show_pathway?zma03010/zma:103633877%09red
--------------------
#Term	Database	ID	Input number	Background number	P-Value	Corrected P-Value	Input	KEGG_ID/KO	Entrez_ID	Hyperlink
--------------------
#Term	Database	ID	Input number	Background number	P-Value	Corrected P-Value	Input	KEGG_ID/KO	Entrez_ID	Hyperlink
--------------------
